# Supplementary material for: (E)-N′-(3,5-Dibromo-2-hydroxy­benzyl­idene)-2-nitro­benzohydrazide methanol solvate
Source: Acta Crystallogr Sect E Struct Rep Online. 2009 Aug 26;65(Pt 9):o2237. doi: 10.1107/S160053680903311X (PMC2969957; doi:10.1107/S160053680903311X)
Supplement: Supplementary file 2 [file e-65-o2237-Isup2.hkl]

# 
# h,k,l, Fc-squared, Fo-squared, sigma(Fo-squared) and status flag 
# 
data_I
_shelx_title ' C2c in C2/c' 
_shelx_refln_list_code          4 
_shelx_F_calc_maximum      712.30 
_exptl_crystal_F_000      1872.00 
_reflns_d_resolution_high  0.7855 
 
loop_ 
 _symmetry_equiv_pos_as_xyz 
 'x, y, z' 
 '-x, y, -z+1/2' 
 'x+1/2, y+1/2, z' 
 '-x+1/2, y+1/2, -z+1/2' 
 '-x, -y, -z' 
 'x, -y, z-1/2' 
 '-x+1/2, -y+1/2, -z' 
 'x+1/2, -y+1/2, z-1/2' 
 
_cell_length_a    18.9807 
_cell_length_b    10.0541 
_cell_length_c    19.7456 
_cell_angle_alpha  90.000 
_cell_angle_beta  110.974 
_cell_angle_gamma  90.000 
 
_shelx_F_squared_multiplier     1.000 
 
loop_ 
 _refln_index_h 
 _refln_index_k 
 _refln_index_l 
 _refln_F_squared_calc 
 _refln_F_squared_meas 
 _refln_F_squared_sigma 
 _refln_observed_status 
   2   0   0     5690.95     5367.04    202.92 o 
   4   0   0   174278.44   141200.38   3788.69 o 
   8   0   0    17647.04    18750.74    437.41 o 
  10   0   0    44169.77    51670.45   1919.46 o 
  14   0   0    24048.95    30516.78   1163.69 o 
  16   0   0     2071.03     2919.57    223.63 o 
  18   0   0     1492.13     1548.82    211.20 o 
  20   0   0      338.36      484.52    202.92 o 
  22   0   0     2843.23     2737.36    277.46 o 
   1   1   0     3266.39     3426.52     72.35 o 
   3   1   0    13518.20    14925.80    461.75 o 
   5   1   0     2225.59     2552.46     77.75 o 
   7   1   0     1368.99     1304.75     86.81 o 
   9   1   0      854.12      881.15     59.21 o 
  11   1   0      788.73      839.46     54.55 o 
  13   1   0        7.66        7.67     78.90 o 
  15   1   0      556.97      499.64     95.14 o 
  17   1   0     1024.26     1348.41    126.75 o 
  19   1   0      238.15      347.07    242.26 o 
  21   1   0      472.62      535.29    145.63 o 
   0   2   0    82545.74    83785.52   3010.68 o 
   2   2   0     2509.89     2517.65     84.97 o 
   4   2   0    21094.83    21403.42    467.58 o 
   6   2   0    15889.53    16572.48    369.15 o 
   8   2   0      123.12       93.90     33.90 o 
  10   2   0    20589.83    21087.22   1089.34 o 
  12   2   0      966.84     1070.92     86.67 o 
  14   2   0     4664.89     4921.98    183.05 o 
  16   2   0       17.68      104.32     99.43 o 
  18   2   0       74.24       52.64    238.12 o 
  20   2   0      240.25      275.39    125.92 o 
  22   2   0       40.26      -17.38    147.01 o 
   1   3   0    28906.27    29135.96    746.65 o 
   3   3   0    21702.97    22507.79    414.44 o 
   5   3   0     2421.99     2178.34     61.90 o 
   7   3   0    97636.42    93896.01   2030.68 o 
   9   3   0    11070.43    11079.25    261.91 o 
  11   3   0     9757.10     9366.84    254.61 o 
  13   3   0     1022.02     1068.15     72.96 o 
  15   3   0     4338.28     4095.01    318.88 o 
  17   3   0     1092.65     1353.58    135.58 o 
  19   3   0      443.13      333.90    125.00 o 
  21   3   0     1498.45     1445.86    154.87 o 
   0   4   0    31363.82    32794.46   1188.54 o 
   2   4   0     3554.35     3348.81     99.43 o 
   4   4   0      303.89      321.51     21.00 o 
   6   4   0    30686.63    31088.74    574.89 o 
   8   4   0     1261.95     1001.08     48.58 o 
  10   4   0        4.64       19.17     42.19 o 
  12   4   0     1622.82     1603.22     82.50 o 
  14   4   0      378.81      377.21     66.04 o 
  16   4   0     1099.62     1206.57    135.33 o 
  18   4   0       15.46      -15.34    126.20 o 
  20   4   0      696.87      689.99    130.09 o 
   1   5   0     8704.64     8496.51    231.11 o 
   3   5   0    25227.96    25925.92    567.80 o 
   5   5   0     2898.42     2903.41     83.41 o 
   7   5   0    31140.20    31600.05    587.45 o 
   9   5   0      253.36      250.79     41.25 o 
  11   5   0     2203.44     2003.79    128.98 o 
  13   5   0      552.31      457.53     70.37 o 
  15   5   0        3.90      -44.44     64.87 o 
  17   5   0     1644.50     1771.03    125.27 o 
  19   5   0       37.63     -151.25    101.79 o 
   0   6   0    26247.53    27530.95   1010.46 o 
   2   6   0     1569.37     1702.21    157.37 o 
   4   6   0     1875.46     1869.66     66.89 o 
   6   6   0     1411.06     1453.71     62.75 o 
   8   6   0     4842.81     4754.20    109.91 o 
  10   6   0     4802.19     4335.25    107.07 o 
  12   6   0     2856.77     2645.81     90.19 o 
  14   6   0     2770.03     2605.29    118.95 o 
  16   6   0      102.56      160.18     78.18 o 
  18   6   0        1.67      -50.34    100.77 o 
   1   7   0    18029.91    17912.75    475.84 o 
   3   7   0     2522.64     2662.15    113.38 o 
   5   7   0     1897.71     1834.65     69.10 o 
   7   7   0     2141.69     2057.32     77.45 o 
   9   7   0     3353.52     3272.23     92.34 o 
  11   7   0        2.96       18.42     45.18 o 
  13   7   0     2317.61     2314.10     89.60 o 
  15   7   0     2578.75     2348.73     88.88 o 
  17   7   0      244.62      312.51     76.10 o 
   0   8   0    20909.52    20366.60    761.99 o 
   2   8   0      207.30      173.80     78.68 o 
   4   8   0     4250.90     4417.59    124.19 o 
   6   8   0      984.45      976.87     59.50 o 
   8   8   0       42.01       89.71     48.94 o 
  10   8   0     2833.53     2790.88    130.28 o 
  12   8   0        9.20      -38.02     57.69 o 
  14   8   0      164.14      200.92     72.13 o 
  16   8   0      157.52      195.48     79.13 o 
   1   9   0       27.40       -5.04     52.71 o 
   3   9   0      206.08      303.31     59.55 o 
   5   9   0      157.59      162.75     57.69 o 
   7   9   0     1478.77     1473.82    153.23 o 
   9   9   0      115.70      105.31     86.97 o 
  11   9   0        0.11       23.83     91.11 o 
  13   9   0       78.05       38.07     90.64 o 
  15   9   0      391.20      537.06     99.05 o 
   0  10   0      142.05       41.41     99.39 o 
   2  10   0     1296.73     1497.94     89.28 o 
   4  10   0      811.35      909.49     81.84 o 
   6  10   0     4750.89     4963.19    177.14 o 
   8  10   0     2641.06     2809.48    130.28 o 
  10  10   0      561.18      638.86     83.42 o 
  12  10   0      329.30      367.45     92.21 o 
  14  10   0      141.30      142.45     92.50 o 
   1  11   0      340.98      507.57     93.18 o 
   3  11   0      300.40      282.00     75.97 o 
   5  11   0      499.60      495.30    142.87 o 
   7  11   0      612.83      625.20     86.35 o 
   9  11   0       45.64      -47.38     85.46 o 
  11  11   0       28.63      121.02     90.55 o 
   0  12   0       34.89      120.10    128.38 o 
   2  12   0       58.60       53.64     92.21 o 
   4  12   0      102.55      227.77     88.42 o 
   6  12   0      594.83      657.23    122.17 o 
 -21   1   1      348.25      437.49    136.32 o 
 -19   1   1      903.83     1228.52    141.82 o 
 -15   1   1       90.47       74.32     83.42 o 
 -13   1   1      479.98      607.97     65.94 o 
 -11   1   1     1327.60     1411.48     57.29 o 
  -9   1   1    10740.22    11392.30    482.44 o 
  -7   1   1    80536.90    81701.82   2413.06 o 
  -5   1   1    29713.12    29380.77   1088.48 o 
  -3   1   1     1759.25     1956.21     76.61 o 
  -1   1   1     9920.20     9996.95    364.43 o 
   1   1   1     7838.66     8131.36    177.15 o 
   3   1   1     7474.82     7373.60    196.20 o 
   5   1   1    37170.97    40007.01    872.27 o 
   7   1   1    59981.43    59556.47   2254.47 o 
   9   1   1    18318.74    18362.92    499.22 o 
  11   1   1    10208.77    11281.43    476.24 o 
  13   1   1      440.22      551.68     77.80 o 
  15   1   1     4327.71     5115.71    209.36 o 
  17   1   1        5.71       90.07    104.93 o 
  19   1   1     3958.49     4600.44    223.66 o 
  21   1   1      210.30      359.46    145.01 o 
 -22   2   1      124.61      268.19    238.12 o 
 -20   2   1       34.39       66.68    153.23 o 
 -18   2   1      232.99      178.07    117.13 o 
 -16   2   1     3520.75     4011.73    190.07 o 
 -14   2   1    10368.61    10713.45    501.70 o 
 -12   2   1     2602.16     2711.94    108.62 o 
 -10   2   1    39167.22    41101.20   1518.25 o 
  -8   2   1     3603.43     3801.42    105.74 o 
  -6   2   1    12642.81    12839.20    379.38 o 
  -4   2   1     5747.24     5784.93    144.55 o 
  -2   2   1    16799.01    17961.90    493.25 o 
   0   2   1    24755.70    26195.46    668.88 o 
   2   2   1    46011.62    46083.40    839.56 o 
   4   2   1    27083.36    28487.08    620.70 o 
   6   2   1      362.97      272.23     27.09 o 
   8   2   1     6768.22     6925.05    173.04 o 
  10   2   1      437.56      429.64     66.13 o 
  12   2   1    21713.00    21066.93    790.75 o 
  14   2   1     2817.41     2844.29    128.32 o 
  16   2   1     1760.63     2064.21    160.52 o 
  18   2   1     1793.78     1969.04    150.62 o 
  20   2   1      159.29      267.43    131.68 o 
 -21   3   1        0.06     -276.78    250.54 o 
 -19   3   1      558.86      536.09    133.21 o 
 -17   3   1      136.34       63.27     93.53 o 
 -15   3   1       49.51      -61.27     62.68 o 
 -13   3   1      849.75      793.34     75.31 o 
 -11   3   1      778.81      864.63     55.48 o 
  -9   3   1        5.78       14.82     37.32 o 
  -7   3   1      454.78      520.91     37.86 o 
  -5   3   1       58.14       69.23     18.83 o 
  -3   3   1      670.63      633.72     22.63 o 
  -1   3   1    10150.44    10622.27    276.71 o 
   1   3   1       74.85      128.91     17.57 o 
   3   3   1     7102.80     7137.22    137.02 o 
   5   3   1     9174.16     9921.13    224.48 o 
   7   3   1      195.06      207.16     30.59 o 
   9   3   1      931.48      824.16     49.96 o 
  11   3   1      795.79      702.66     85.58 o 
  13   3   1     7975.79     7630.61    212.28 o 
  15   3   1      528.52      456.80     86.58 o 
  17   3   1      820.85      924.49    118.85 o 
  19   3   1       11.67      -77.45    194.64 o 
  21   3   1      105.10       79.17    157.37 o 
 -20   4   1        2.22     -186.64    124.43 o 
 -18   4   1      177.17      143.99    113.19 o 
 -16   4   1     1781.77     1961.54     95.00 o 
 -14   4   1     4969.95     5087.92    146.21 o 
 -12   4   1     4276.03     4520.44    150.55 o 
 -10   4   1    11091.23    11046.89    263.24 o 
  -8   4   1     1038.53      891.76     45.62 o 
  -6   4   1      156.22      121.66     22.20 o 
  -4   4   1    11417.55    10695.75    203.18 o 
  -2   4   1    48381.23    47734.84   1218.87 o 
   0   4   1    72993.11    70817.63   1803.77 o 
   2   4   1    28373.82    28688.77    737.30 o 
   4   4   1    30853.56    30613.75    563.67 o 
   6   4   1      191.65      256.65     26.24 o 
   8   4   1     1350.81     1203.21     54.32 o 
  10   4   1     1931.52     2084.75     87.27 o 
  12   4   1     8795.95     8269.79    276.17 o 
  14   4   1     6642.00     6660.11    196.94 o 
  16   4   1      276.63       78.40    121.95 o 
  18   4   1      287.86      281.07     98.99 o 
  20   4   1       36.93      -13.68    127.35 o 
 -21   5   1      177.82      -13.89    314.73 o 
 -19   5   1      103.37      196.36    127.35 o 
 -17   5   1     2891.18     2844.20    120.72 o 
 -15   5   1     1079.10     1309.60    124.93 o 
 -13   5   1       36.24       72.58     56.15 o 
 -11   5   1     3815.85     4226.78    138.94 o 
  -9   5   1     6900.78     6525.74    164.35 o 
  -7   5   1     4842.34     4602.47    101.59 o 
  -5   5   1     1441.60     1313.38     49.37 o 
  -3   5   1     8887.78     9033.49    206.48 o 
  -1   5   1    13692.93    13844.22    364.49 o 
   1   5   1      600.96      639.15     39.45 o 
   3   5   1     3003.41     2788.58     87.49 o 
   5   5   1     8135.32     7583.30    191.87 o 
   7   5   1    10779.53    11297.19    221.50 o 
   9   5   1     3231.57     2941.24     82.26 o 
  11   5   1     5003.59     4243.03    127.07 o 
  13   5   1     1863.22     2196.99    102.77 o 
  15   5   1       82.15       87.24    101.58 o 
  17   5   1      184.66      133.07    145.31 o 
  19   5   1      605.90      699.07    203.82 o 
 -20   6   1      263.67       74.76    291.96 o 
 -18   6   1      572.05      561.04    133.26 o 
 -16   6   1       42.50      -42.62    101.62 o 
 -14   6   1      238.58      267.43     63.65 o 
 -12   6   1      897.44      897.46     60.40 o 
 -10   6   1     2944.46     2879.95     84.42 o 
  -8   6   1    16506.46    15959.95    306.82 o 
  -6   6   1       35.89       28.12     31.62 o 
  -4   6   1    11693.05    11626.80    265.87 o 
  -2   6   1        3.72       23.47     30.64 o 
   0   6   1     2163.44     2046.30     80.49 o 
   2   6   1    13810.87    14821.82    393.78 o 
   4   6   1    11639.69    11939.60    273.39 o 
   6   6   1    11576.03    11025.13    256.89 o 
   8   6   1      276.88      301.55     39.68 o 
  10   6   1     8671.63     8291.85    176.65 o 
  12   6   1       58.82       95.28     48.77 o 
  14   6   1        8.21      -86.47     66.11 o 
  16   6   1      215.88      369.06     75.27 o 
  18   6   1      609.50      570.42    109.55 o 
 -19   7   1      368.16      230.61    173.08 o 
 -17   7   1      784.04      763.62    102.21 o 
 -15   7   1       44.45       20.59     65.37 o 
 -13   7   1      171.75      179.16     56.39 o 
 -11   7   1      355.75      283.98     45.99 o 
  -9   7   1      191.43      159.92     37.69 o 
  -7   7   1     9846.47     9529.09    289.92 o 
  -5   7   1      256.87      223.37     38.11 o 
  -3   7   1     7976.85     8042.85    191.00 o 
  -1   7   1       13.77        8.28     41.41 o 
   1   7   1      321.42      363.51     44.75 o 
   3   7   1     5134.31     5481.77    139.71 o 
   5   7   1     5775.91     5664.57    158.28 o 
   7   7   1     9474.93     9192.02    222.95 o 
   9   7   1      216.46      250.61     42.52 o 
  11   7   1     2114.24     2028.60     76.33 o 
  13   7   1      372.10      303.01     58.53 o 
  15   7   1     1450.72     1622.24    116.56 o 
  17   7   1      333.98      233.64     76.67 o 
 -16   8   1     1495.98     1473.47     92.97 o 
 -14   8   1       81.23       27.96     62.61 o 
 -12   8   1      323.28      453.90     76.73 o 
 -10   8   1     1558.94     1383.91     99.39 o 
  -8   8   1     7889.21     7360.32    222.55 o 
  -6   8   1      167.40      168.74    101.46 o 
  -4   8   1     3911.54     3928.23    134.61 o 
  -2   8   1     6360.84     6450.09    193.27 o 
   0   8   1     2846.83     2956.98     90.79 o 
   2   8   1     1811.80     1967.02    109.74 o 
   4   8   1     3547.15     3441.61    107.38 o 
   6   8   1     3795.35     3856.50    114.81 o 
   8   8   1       15.17       47.50     45.96 o 
  10   8   1     1839.66     1826.87     87.16 o 
  12   8   1      115.75      164.84     53.86 o 
  14   8   1      710.47      613.46     77.93 o 
  16   8   1        4.62       47.08     78.94 o 
 -15   9   1      742.49      624.79    142.87 o 
 -13   9   1      323.21      277.08     78.57 o 
 -11   9   1     1127.55      974.31     89.28 o 
  -9   9   1      178.06      135.82     71.70 o 
  -7   9   1      274.92      362.90     61.49 o 
  -5   9   1       40.52      103.53     52.71 o 
  -3   9   1      174.00      163.47     55.41 o 
  -1   9   1     1877.75     2051.58    103.92 o 
   1   9   1     4525.59     4798.29    160.98 o 
   3   9   1    10213.39    10315.49    250.61 o 
   5   9   1      879.56      749.56     70.28 o 
   7   9   1      498.69      498.35     97.32 o 
   9   9   1      184.47      290.04    144.94 o 
  11   9   1      165.25       92.88     81.84 o 
  13   9   1     2691.09     2591.81    135.58 o 
  15   9   1      110.98       44.09     98.40 o 
 -14  10   1       75.43      144.18     87.76 o 
 -12  10   1      217.23      189.09     86.55 o 
 -10  10   1      488.70      454.51     83.42 o 
  -8  10   1        0.74       21.15     68.77 o 
  -6  10   1      163.09      180.14     93.18 o 
  -4  10   1     1786.45     1750.09     94.87 o 
  -2  10   1       43.67       -7.86     57.05 o 
   0  10   1     1418.60     1657.97     99.56 o 
   2  10   1      938.29     1073.64     81.84 o 
   4  10   1       26.87       44.42     64.22 o 
   6  10   1      127.84      174.72     68.77 o 
   8  10   1      774.23      829.01    161.51 o 
  10  10   1       80.76      195.87     78.90 o 
  12  10   1      452.36      427.88     95.14 o 
 -11  11   1      319.49      401.38     89.43 o 
  -9  11   1      741.54      684.78     93.16 o 
  -7  11   1       27.27       93.30     71.70 o 
  -5  11   1       44.20      103.53    101.46 o 
  -3  11   1       32.31      164.76     73.60 o 
  -1  11   1     4062.22     3934.99    157.80 o 
   1  11   1       10.32     -125.51     97.32 o 
   3  11   1     1340.96     1392.63    101.37 o 
   5  11   1      529.66      572.38     81.58 o 
   7  11   1        3.56     -122.05     81.37 o 
   9  11   1      240.56      179.26    167.72 o 
  11  11   1      144.37      155.27     97.80 o 
  -8  12   1      867.87      724.31    105.30 o 
  -6  12   1      175.47      238.61    140.80 o 
  -4  12   1      809.44      875.69     95.14 o 
  -2  12   1       57.33       79.67     91.93 o 
   0  12   1      102.67      160.01     88.99 o 
   2  12   1      346.11      445.08     95.14 o 
   4  12   1      172.10      148.71     79.53 o 
   6  12   1      306.26      337.75     88.99 o 
 -22   0   2      176.45      393.42    198.78 o 
 -20   0   2      256.05      492.81    198.78 o 
 -18   0   2       77.31       86.97    153.23 o 
 -16   0   2     6773.63     8982.34    422.41 o 
 -14   0   2        8.97      -62.12    111.81 o 
 -12   0   2    27824.13    33833.50    933.44 o 
 -10   0   2      162.30      160.38     48.25 o 
  -8   0   2    18897.80    17966.15    501.12 o 
  -6   0   2    43910.50    43781.44   3126.63 o 
  -4   0   2     2989.69     3296.42    136.66 o 
  -2   0   2    32505.05    33556.45   1209.24 o 
   0   0   2      903.97     1109.85     41.41 o 
   2   0   2    81422.93    83553.60   3006.54 o 
   4   0   2     4995.46     5339.66    163.28 o 
   6   0   2     1007.11      888.09     84.90 o 
   8   0   2       72.54       22.55     72.47 o 
  10   0   2      945.87     1054.55    105.60 o 
  12   0   2    18122.39    20279.48    593.74 o 
  14   0   2       64.00      178.07    111.81 o 
  16   0   2     3575.38     4017.00    265.04 o 
  18   0   2     3132.69     3354.40    252.62 o 
  20   0   2       34.69       49.69    198.78 o 
 -21   1   2       10.86      -45.93    151.16 o 
 -19   1   2      681.14      961.56    132.06 o 
 -17   1   2     1977.74     2192.29    137.63 o 
 -15   1   2      354.65      437.00    107.67 o 
 -13   1   2     2421.43     2584.89    181.38 o 
 -11   1   2     6830.25     7054.76    397.49 o 
  -9   1   2    21299.80    22786.48    727.52 o 
  -7   1   2      494.87      630.92     34.83 o 
  -5   1   2   215869.61   185911.52   9200.95 o 
  -3   1   2      226.79      222.56     13.63 o 
  -1   1   2     2554.39     2430.06     65.84 o 
   1   1   2      139.20      195.62     29.51 o 
   3   1   2    25208.28    23063.33    916.70 o 
   5   1   2    64966.84    63340.53   2298.30 o 
   7   1   2     3341.11     3286.89     97.64 o 
   9   1   2    24149.78    24651.79   1159.55 o 
  11   1   2     4250.83     4314.95    195.17 o 
  13   1   2     2696.33     2908.80    148.95 o 
  15   1   2      327.53      423.92     89.28 o 
  17   1   2     2683.13     3014.74    166.22 o 
  19   1   2       43.65      101.89    125.51 o 
  21   1   2        2.00     -118.68    128.45 o 
 -22   2   2        3.87      260.21    140.19 o 
 -20   2   2      577.49      828.34    138.52 o 
 -18   2   2      239.93      194.46    103.92 o 
 -16   2   2     2704.11     2979.93    158.05 o 
 -14   2   2        2.24       95.91     91.60 o 
 -12   2   2    19751.45    21849.64    650.80 o 
 -10   2   2       67.44      119.92     39.64 o 
  -8   2   2     1102.18     1118.63     47.74 o 
  -6   2   2     2650.93     2844.90     93.84 o 
  -4   2   2    31903.57    32090.58    864.21 o 
  -2   2   2     3776.70     3591.66     83.23 o 
   0   2   2      897.14      940.29     33.24 o 
   2   2   2   117859.00   111216.42   2465.06 o 
   4   2   2      129.82      163.45     28.76 o 
   6   2   2     2988.20     2932.21     82.60 o 
   8   2   2      691.49      688.09     64.58 o 
  10   2   2     4201.42     4040.23    154.61 o 
  12   2   2     3947.50     3938.67    138.97 o 
  14   2   2      143.42      173.87     76.74 o 
  16   2   2     1820.65     2464.38    125.08 o 
  18   2   2     1739.40     1869.72    242.26 o 
  20   2   2      658.97     1022.52    152.19 o 
 -21   3   2        0.39      -10.35    125.92 o 
 -19   3   2     1821.19     1908.27    221.56 o 
 -17   3   2     2259.26     2294.19    455.54 o 
 -15   3   2      819.67      887.41     85.76 o 
 -13   3   2      111.30      178.77     56.13 o 
 -11   3   2      818.25     1036.29     57.67 o 
  -9   3   2    33405.26    33804.58   1025.12 o 
  -7   3   2     3620.47     3489.06     80.89 o 
  -5   3   2    88406.53    88819.66   1978.62 o 
  -3   3   2    10658.63    11121.00    206.50 o 
  -1   3   2     4639.70     4736.30    128.75 o 
   1   3   2     3863.25     3742.49    221.56 o 
   3   3   2       83.68      105.13     14.92 o 
   5   3   2   102098.18   100843.30   2177.04 o 
   7   3   2      411.85      484.58     35.92 o 
   9   3   2    30212.44    30262.84    672.58 o 
  11   3   2     2264.10     2366.09    114.84 o 
  13   3   2      765.51      688.31     74.50 o 
  15   3   2      762.10      709.17    124.20 o 
  17   3   2     1262.96     1346.21    116.01 o 
  19   3   2      757.57      966.82    139.07 o 
  21   3   2       76.16       91.11    169.79 o 
 -22   4   2       83.83     -111.81    194.64 o 
 -20   4   2        4.82       26.70    122.37 o 
 -18   4   2     1622.84     1600.50    134.61 o 
 -16   4   2     1294.08     1076.48     89.08 o 
 -14   4   2       83.26       59.01     57.63 o 
 -12   4   2      946.44      869.14     59.39 o 
 -10   4   2    10395.91    10137.94    216.45 o 
  -8   4   2     2507.20     2526.27     91.73 o 
  -6   4   2     3129.17     3022.51     69.17 o 
  -4   4   2    24100.41    24734.34    456.22 o 
  -2   4   2      109.46      103.09     21.82 o 
   0   4   2     2054.12     2010.01    153.23 o 
   2   4   2     8411.50     9245.63    208.66 o 
   4   4   2     7561.71     7313.33    213.70 o 
   6   4   2     3173.23     3311.71     77.27 o 
   8   4   2     5233.63     4808.56    128.55 o 
  10   4   2     1718.20     1610.89     74.18 o 
  12   4   2     1057.68      907.29     70.36 o 
  14   4   2        1.05       35.84     73.55 o 
  16   4   2      989.32      518.99    127.55 o 
  18   4   2      614.95      443.70    113.49 o 
  20   4   2        5.58      -21.78    138.73 o 
 -21   5   2        0.53      -70.49    204.99 o 
 -19   5   2      770.41      799.51    139.07 o 
 -17   5   2       69.33       68.86     78.94 o 
 -15   5   2     4426.30     4303.38    136.14 o 
 -13   5   2      303.40      256.68     56.25 o 
 -11   5   2     1352.51     1330.30     64.20 o 
  -9   5   2     5619.94     5322.97    140.34 o 
  -7   5   2     1322.20     1327.05     47.08 o 
  -5   5   2    30143.23    29510.71    645.65 o 
  -3   5   2       22.84        8.28     21.52 o 
  -1   5   2    14579.49    13665.39    360.14 o 
   1   5   2     6061.36     6736.23    187.34 o 
   3   5   2      761.41      739.68     37.27 o 
   5   5   2    26931.33    27122.21    504.62 o 
   7   5   2        1.20      -15.03     34.23 o 
   9   5   2     9275.99     8861.77    184.11 o 
  11   5   2     1355.35     1443.39     76.01 o 
  13   5   2      126.28      117.34     65.23 o 
  15   5   2     1486.97     1422.99    106.01 o 
  17   5   2       63.92      -63.97    152.71 o 
  19   5   2      679.38      733.21    193.22 o 
 -20   6   2      260.23      365.88    161.51 o 
 -18   6   2       69.61       87.97    130.90 o 
 -16   6   2     2312.64     2134.39    104.65 o 
 -14   6   2      111.04      181.60     64.32 o 
 -12   6   2    10260.54     9774.10    190.37 o 
 -10   6   2     1886.92     1870.12     82.49 o 
  -8   6   2      781.68      705.28     40.34 o 
  -6   6   2      620.07      646.06     41.40 o 
  -4   6   2     9621.93     9403.43    216.47 o 
  -2   6   2    14545.82    14707.84    390.52 o 
   0   6   2     1171.73     1111.40     55.64 o 
   2   6   2    37135.50    38335.79    987.75 o 
   4   6   2      204.24      108.83     32.46 o 
   6   6   2      838.86     1061.76     51.66 o 
   8   6   2        4.57      -27.69     38.85 o 
  10   6   2     3483.78     3415.04     95.05 o 
  12   6   2     7509.95     7053.56    162.12 o 
  14   6   2       81.10       67.22     60.89 o 
  16   6   2     2338.81     2183.83    155.85 o 
  18   6   2      959.28      978.37    123.29 o 
 -19   7   2      115.59        3.89    108.79 o 
 -17   7   2       98.23       68.96     78.68 o 
 -15   7   2     1462.70     1418.04     83.53 o 
 -13   7   2      423.71      421.13     58.83 o 
 -11   7   2     1108.55     1031.10     84.94 o 
  -9   7   2     1102.93      927.48     68.77 o 
  -7   7   2      301.41      247.44     39.50 o 
  -5   7   2      362.54      347.35     38.26 o 
  -3   7   2    13070.25    13282.21    420.40 o 
  -1   7   2     5061.21     4996.94    153.71 o 
   1   7   2     5571.69     5321.53    161.06 o 
   3   7   2     7540.83     7810.41    188.73 o 
   5   7   2     1365.50     1180.75     55.16 o 
   7   7   2        8.90       61.98     66.41 o 
   9   7   2      189.05      338.42     44.73 o 
  11   7   2     2634.06     2565.56     89.31 o 
  13   7   2      559.65      557.93     63.25 o 
  15   7   2      707.41      867.95     91.45 o 
  17   7   2      504.17      437.58     81.79 o 
 -18   8   2      322.25      248.34     87.81 o 
 -16   8   2       68.37       -4.49     70.86 o 
 -14   8   2        8.72       28.05     62.19 o 
 -12   8   2     2084.07     2025.15     83.01 o 
 -10   8   2     1942.33     1565.32     90.78 o 
  -8   8   2     7725.50     7288.27    221.07 o 
  -6   8   2     5378.26     4950.79    240.19 o 
  -4   8   2     5428.34     5499.13    312.66 o 
  -2   8   2     9828.68     9810.35    276.71 o 
   0   8   2      767.32      892.10     62.50 o 
   2   8   2     2978.08     2998.53     94.08 o 
   4   8   2     1438.43     1662.41     75.40 o 
   6   8   2     2134.45     2014.47     82.02 o 
   8   8   2     2608.24     2474.55    109.77 o 
  10   8   2      422.42      373.53     62.62 o 
  12   8   2     1294.25     1300.26     73.84 o 
  14   8   2      100.07       89.67     65.43 o 
  16   8   2       18.71      -19.16    160.69 o 
 -15   9   2       28.60      -20.25     87.47 o 
 -13   9   2      674.64      782.93     88.06 o 
 -11   9   2     1950.11     2281.40    111.48 o 
  -9   9   2      209.24      123.34     74.54 o 
  -7   9   2      227.05      149.08     61.49 o 
  -5   9   2     6463.46     6808.14    209.36 o 
  -3   9   2     1249.13     1289.54     77.56 o 
  -1   9   2     3052.34     3091.77    124.43 o 
   1   9   2     1039.03     1210.62     79.53 o 
   3   9   2     5933.53     6033.96    164.03 o 
   5   9   2     1994.26     2013.37     86.80 o 
   7   9   2      201.84      141.53     57.57 o 
   9   9   2     1342.72     1386.37    138.73 o 
  11   9   2     1935.84     1775.58    114.09 o 
  13   9   2        4.24       94.31     89.51 o 
  15   9   2       18.73      260.44    103.48 o 
 -14  10   2       50.25       26.06     91.11 o 
 -12  10   2      178.33       51.41     78.24 o 
 -10  10   2     1183.56     1134.11     91.22 o 
  -8  10   2     1428.51     1346.46    171.86 o 
  -6  10   2     1753.72     1737.71     98.07 o 
  -4  10   2     1438.11     1552.34    194.64 o 
  -2  10   2      868.59      884.69     79.06 o 
   0  10   2      354.13      348.06     73.21 o 
   2  10   2      315.03      284.36     70.40 o 
   4  10   2     2246.99     2467.29    116.69 o 
   6  10   2     1213.62     1477.23    275.39 o 
   8  10   2     1263.67     1492.74    144.94 o 
  10  10   2      666.60      728.64     97.32 o 
  12  10   2        2.77      -60.38     90.64 o 
 -11  11   2        4.80      -71.98     79.44 o 
  -9  11   2       67.97       72.43     79.91 o 
  -7  11   2       52.98       61.29     82.82 o 
  -5  11   2      278.74      276.43     75.97 o 
  -3  11   2      847.51      978.54     85.46 o 
  -1  11   2       18.28      -80.26     80.17 o 
   1  11   2      415.17      583.58    173.93 o 
   3  11   2      576.98      717.06     82.52 o 
   5  11   2      323.41      387.61     84.32 o 
   7  11   2      284.45      331.73     83.42 o 
   9  11   2       20.20       25.34     86.05 o 
  -8  12   2       72.15      208.23     85.67 o 
  -6  12   2      874.27      920.19     92.78 o 
  -4  12   2      133.04      124.33     72.97 o 
  -2  12   2        9.25      -60.81    126.22 o 
   0  12   2      184.28       52.04     80.35 o 
   2  12   2       40.94       14.49    122.17 o 
   4  12   2     1146.70     1329.34    169.79 o 
   6  12   2       43.44      -99.39    144.94 o 
 -23   1   3      235.89      329.04    167.72 o 
 -21   1   3     1146.93     1501.59    165.43 o 
 -19   1   3     3371.24     4322.85    222.32 o 
 -17   1   3       30.33       13.49     90.21 o 
 -15   1   3    11370.34    13079.60    387.79 o 
 -13   1   3      117.89      110.60     55.65 o 
 -11   1   3      811.34      776.11     74.61 o 
  -9   1   3    20434.08    20757.54    613.28 o 
  -7   1   3     4571.01     4258.61    143.46 o 
  -5   1   3   507369.91   390585.38  11458.31 o 
  -3   1   3    21861.93    22387.12    485.51 o 
  -1   1   3    69345.63    66985.30   3192.90 o 
   1   1   3      551.69      615.64     20.02 o 
   3   1   3    54586.66    50733.92   1258.15 o 
   5   1   3    29912.50    29390.13   1353.87 o 
   7   1   3    36124.60    36992.19    848.36 o 
   9   1   3    20991.25    22545.16    629.42 o 
  11   1   3     1126.54     1254.82    144.47 o 
  13   1   3        9.01        4.39     67.93 o 
  15   1   3     1116.88     1352.64    105.32 o 
  17   1   3     7584.38     8769.99    923.50 o 
  19   1   3      481.11      654.93    130.28 o 
  21   1   3     1041.56     1535.36    172.10 o 
 -22   2   3      586.65      716.83    160.98 o 
 -20   2   3      149.09      233.32    128.45 o 
 -18   2   3     1087.67     1232.27    165.65 o 
 -16   2   3     1073.85     1016.16    165.65 o 
 -14   2   3     7186.17     7953.02    726.76 o 
 -12   2   3    28585.30    29467.12   1458.74 o 
 -10   2   3     3150.80     3371.47    123.59 o 
  -8   2   3      840.57      887.58     41.69 o 
  -6   2   3    16657.41    16432.92    288.93 o 
  -4   2   3    26886.89    26355.06    708.04 o 
  -2   2   3    73793.55    71559.00   2704.16 o 
   0   2   3   149083.05   137395.13   3092.69 o 
   2   2   3    82638.50    79169.78   1307.64 o 
   4   2   3     2470.71     2799.64     74.53 o 
   6   2   3    15000.06    14908.62    337.16 o 
   8   2   3     2219.92     2264.18     81.66 o 
  10   2   3    26244.05    26355.67    612.79 o 
  12   2   3      520.46      640.06    134.27 o 
  14   2   3     6702.38     6727.42    427.05 o 
  16   2   3     5525.23     6095.70    378.92 o 
  18   2   3       82.53       68.36    106.13 o 
  20   2   3       32.76      134.23    127.15 o 
 -21   3   3      139.43      124.24    190.50 o 
 -19   3   3       30.17      -90.06    246.40 o 
 -17   3   3      103.78       70.11    238.12 o 
 -15   3   3        3.44      -35.48     68.74 o 
 -13   3   3       83.52      108.49     51.52 o 
 -11   3   3      908.61      921.58     55.45 o 
  -9   3   3     5550.99     5567.94    194.44 o 
  -7   3   3     6312.38     6490.53    164.38 o 
  -5   3   3     4669.28     4740.80     92.45 o 
  -3   3   3    24896.30    24486.10    961.76 o 
  -1   3   3     2632.98     2685.74     61.60 o 
   1   3   3    47511.22    48221.41   1037.74 o 
   3   3   3     4366.78     4152.94    117.68 o 
   5   3   3    25810.65    27672.70    607.16 o 
   7   3   3     5617.73     5852.06    146.91 o 
   9   3   3     4347.07     4818.86    151.66 o 
  11   3   3      572.63      576.17     62.10 o 
  13   3   3       92.40      -27.97     64.85 o 
  15   3   3      931.29      983.08    101.42 o 
  17   3   3       50.62       89.92     89.89 o 
  19   3   3      186.76      202.36    138.73 o 
 -22   4   3      369.48      605.36    258.83 o 
 -20   4   3       88.01        0.61    118.35 o 
 -18   4   3      102.56      -61.26    113.88 o 
 -16   4   3      844.18      814.58     87.58 o 
 -14   4   3     4230.39     4310.15    215.44 o 
 -12   4   3    14093.87    14179.03    432.16 o 
 -10   4   3     3867.51     3950.20    163.34 o 
  -8   4   3     6358.13     6414.16    133.41 o 
  -6   4   3     1408.35     1376.02     37.22 o 
  -4   4   3      290.01      252.50     19.77 o 
  -2   4   3    27648.27    28421.45   1076.72 o 
   0   4   3      301.30      363.36     24.69 o 
   2   4   3    54871.19    59227.36   1127.69 o 
   4   4   3     2657.13     2391.79     95.85 o 
   6   4   3     1458.18     1396.19     49.51 o 
   8   4   3     1318.16     1337.33     60.10 o 
  10   4   3     6190.63     5889.50    158.63 o 
  12   4   3     2342.70     2297.49    103.72 o 
  14   4   3     3724.75     3264.78    209.24 o 
  16   4   3     1359.24     1085.58    102.94 o 
  18   4   3       44.27       -9.26    148.14 o 
  20   4   3       26.45     -131.09    232.95 o 
 -21   5   3      274.69       25.57    200.85 o 
 -19   5   3      264.21      177.15    124.43 o 
 -17   5   3     1243.26     1260.13    104.71 o 
 -15   5   3      689.21      714.48     76.38 o 
 -13   5   3     5978.89     6074.02    235.51 o 
 -11   5   3     6796.53     6605.28    173.35 o 
  -9   5   3      361.69      448.70     41.72 o 
  -7   5   3    12170.00    11522.56    223.11 o 
  -5   5   3    35861.26    35476.68    771.67 o 
  -3   5   3     1828.22     1951.42     58.74 o 
  -1   5   3    13212.74    13813.42    364.14 o 
   1   5   3    33019.70    34129.03    877.96 o 
   3   5   3    11085.75    10147.50    265.39 o 
   5   5   3     1497.00     1528.74     47.96 o 
   7   5   3    12851.09    12283.17    240.09 o 
   9   5   3    19850.38    18880.96    363.32 o 
  11   5   3      456.08      606.98     60.98 o 
  13   5   3      651.27      501.05     72.60 o 
  15   5   3     2128.23     2146.62    141.88 o 
  17   5   3      862.57      775.93    108.78 o 
  19   5   3       50.54       64.77    111.17 o 
 -20   6   3      848.05     1032.39    182.21 o 
 -18   6   3       35.21      -62.15    100.24 o 
 -16   6   3      716.36      903.05     93.50 o 
 -14   6   3       85.40       85.01     59.47 o 
 -12   6   3      447.04      522.92     49.76 o 
 -10   6   3     1882.56     1877.20     62.74 o 
  -8   6   3     1468.09     1414.34     53.75 o 
  -6   6   3    15552.26    14734.21    332.19 o 
  -4   6   3      280.87      271.49     29.43 o 
  -2   6   3     6930.16     7042.33    197.64 o 
   0   6   3       19.83       -2.70     32.82 o 
   2   6   3     1740.85     1792.16     63.76 o 
   4   6   3     4651.06     4441.83    106.32 o 
   6   6   3      265.17      254.18     40.26 o 
   8   6   3     4979.01     4851.31    114.93 o 
  10   6   3      175.29      232.42     54.39 o 
  12   6   3     2756.08     2660.83     92.04 o 
  14   6   3      506.81      533.12     87.87 o 
  16   6   3        8.24       20.92     88.90 o 
  18   6   3      308.72      305.75    164.15 o 
 -19   7   3      118.15       94.90    108.97 o 
 -17   7   3       41.54      -54.30     90.26 o 
 -15   7   3     1593.47     1448.16     82.10 o 
 -13   7   3       68.86      122.12     56.48 o 
 -11   7   3       21.21        8.98     66.55 o 
  -9   7   3     2927.98     2579.16     98.76 o 
  -7   7   3     8891.68     8491.28    243.00 o 
  -5   7   3    14883.83    14399.26    389.17 o 
  -3   7   3     9987.23     9770.34    270.57 o 
  -1   7   3      462.61      489.78     45.32 o 
   1   7   3      745.81      691.33     52.47 o 
   3   7   3     1622.96     1684.72     64.00 o 
   5   7   3     5867.48     6036.38    160.44 o 
   7   7   3     4761.01     4629.47    132.24 o 
   9   7   3     1332.90     1410.43     61.37 o 
  11   7   3      178.66       79.58     48.01 o 
  13   7   3      288.41      182.14     60.65 o 
  15   7   3      128.88      134.34     71.50 o 
  17   7   3     1596.41     1541.53    116.56 o 
 -18   8   3       61.74       36.49    101.84 o 
 -16   8   3       32.22       40.19     71.16 o 
 -14   8   3       81.89       85.57     61.93 o 
 -12   8   3     2153.24     1902.92     80.52 o 
 -10   8   3       60.13       -1.00     69.07 o 
  -8   8   3      159.20      118.03     55.64 o 
  -6   8   3     2745.15     2785.83    176.00 o 
  -4   8   3     3333.69     3415.06    180.14 o 
  -2   8   3      692.93      638.24     58.35 o 
   0   8   3      494.09      539.61     97.32 o 
   2   8   3     4713.91     4962.84    153.14 o 
   4   8   3     3703.00     3719.86    113.17 o 
   6   8   3     1122.33     1293.92     67.79 o 
   8   8   3     4467.43     4696.54    139.90 o 
  10   8   3     2831.29     2579.20    139.77 o 
  12   8   3      201.25      283.73     75.23 o 
  14   8   3      765.72      694.56     77.77 o 
  16   8   3      309.92      271.17     86.78 o 
 -15   9   3      140.42      150.49    106.73 o 
 -13   9   3     2663.62     2616.36    174.93 o 
 -11   9   3      693.74      852.27    111.47 o 
  -9   9   3     1695.31     1797.78     90.32 o 
  -7   9   3      650.12      862.51     75.97 o 
  -5   9   3     1152.63     1032.27     75.97 o 
  -3   9   3     2097.26     2052.55     96.10 o 
  -1   9   3       90.12      100.34     45.50 o 
   1   9   3     7087.67     6816.31    396.33 o 
   3   9   3        5.07      -39.60     48.67 o 
   5   9   3     3130.38     3095.21    109.06 o 
   7   9   3      352.59      314.58     58.74 o 
   9   9   3      828.97      801.57    122.44 o 
  11   9   3       29.85      106.92     72.05 o 
  13   9   3      508.78      375.44     91.93 o 
 -14  10   3       61.91       41.41    100.54 o 
 -12  10   3      324.08      240.48    114.14 o 
 -10  10   3      196.85      228.47     99.40 o 
  -8  10   3      208.59      226.82     71.64 o 
  -6  10   3      214.36      234.58     65.26 o 
  -4  10   3      659.68      672.86    100.07 o 
  -2  10   3      283.64      190.96    118.97 o 
   0  10   3       69.01      -17.94     67.03 o 
   2  10   3     1633.46     1800.49    191.28 o 
   4  10   3      135.61      180.28    128.38 o 
   6  10   3       80.52      152.63     69.57 o 
   8  10   3       89.08      -75.56     76.61 o 
  10  10   3      303.57      297.44     90.21 o 
  12  10   3       93.61      133.69     97.28 o 
 -11  11   3      400.49      343.57     83.27 o 
  -9  11   3      590.03      727.86     87.09 o 
  -7  11   3        2.76       25.04     73.68 o 
  -5  11   3      284.93      294.21     69.19 o 
  -3  11   3      864.74      824.37    132.69 o 
  -1  11   3      131.37       46.97    150.96 o 
   1  11   3     2943.48     2964.31    158.91 o 
   3  11   3       31.47       62.12    111.81 o 
   5  11   3      422.75      372.71    136.66 o 
   7  11   3        6.66     -111.81    132.52 o 
   9  11   3       97.30      153.23    144.94 o 
  -8  12   3       24.19      111.60    115.87 o 
  -6  12   3     1496.23     1420.33    141.56 o 
  -4  12   3      131.06     -126.53    104.08 o 
  -2  12   3      341.84      243.06    116.49 o 
   0  12   3      363.82      353.74    126.05 o 
   2  12   3       57.54      -28.99    124.24 o 
   4  12   3      437.85      380.99    153.23 o 
   6  12   3        1.07      178.07    136.66 o 
 -22   0   4      739.16      844.81    223.63 o 
 -20   0   4        0.14      281.60    186.36 o 
 -18   0   4      114.31      281.60    153.23 o 
 -16   0   4      283.15      501.09    149.08 o 
 -14   0   4    19070.78    23470.67    666.42 o 
 -12   0   4    12828.36    13985.94    410.79 o 
 -10   0   4    69690.21    65500.45   1767.20 o 
  -8   0   4     1021.57      829.89     54.11 o 
  -6   0   4    20492.73    21574.60    589.34 o 
  -4   0   4    12514.60    14094.38    381.97 o 
  -2   0   4    45446.66    47139.36   1255.92 o 
   0   0   4   146085.59   137460.91   2874.52 o 
   2   0   4    22449.30    22999.27    517.51 o 
   4   0   4   141163.20   139062.95   3088.33 o 
   6   0   4    10064.47    10029.77    372.71 o 
   8   0   4     1468.84     1663.67     96.10 o 
  10   0   4    23658.47    24027.46   1043.59 o 
  12   0   4    13506.85    13918.70    654.32 o 
  16   0   4       20.14      -74.54    136.66 o 
  18   0   4     2300.65     2989.97    244.33 o 
  20   0   4      100.99      173.93    202.92 o 
 -23   1   4       16.63      -66.09    142.68 o 
 -21   1   4      121.81       97.01    209.13 o 
 -19   1   4      313.05      300.16    173.93 o 
 -17   1   4      232.94      338.79    106.85 o 
 -15   1   4      741.00      817.44    118.70 o 
 -13   1   4      387.26      324.00     58.15 o 
 -11   1   4     1298.57     1427.95     91.45 o 
  -9   1   4     1589.17     1522.28     54.72 o 
  -7   1   4    25576.69    24588.61    474.32 o 
  -5   1   4    30909.91    28786.01   1656.38 o 
  -3   1   4     5113.80     4622.78    304.27 o 
  -1   1   4     7862.43     7923.68    181.78 o 
   1   1   4        8.26       37.16     22.52 o 
   3   1   4     9022.66     8559.83    298.20 o 
   5   1   4      562.20      574.98     30.78 o 
   7   1   4    33898.28    35176.77    684.78 o 
   9   1   4     1193.12     1258.83     66.95 o 
  11   1   4     1589.45     1578.84    156.42 o 
  13   1   4     2769.70     2905.09    283.56 o 
  15   1   4      387.21      411.11     89.64 o 
  17   1   4       25.39       59.27    112.48 o 
  19   1   4       58.10      200.53    134.61 o 
 -22   2   4        5.18     -111.67    126.75 o 
 -20   2   4      130.84       79.28    211.20 o 
 -18   2   4      254.17      277.20    115.64 o 
 -16   2   4       21.75      -59.42     73.55 o 
 -14   2   4     2569.17     3188.18    133.86 o 
 -12   2   4      383.28      453.41     53.32 o 
 -10   2   4     1575.00     1670.64     61.81 o 
  -8   2   4     1177.78     1075.41     45.43 o 
  -6   2   4     2630.67     2234.06     87.87 o 
  -4   2   4    23077.33    23824.38    456.00 o 
  -2   2   4    10084.58    10202.03    198.95 o 
   0   2   4    24505.77    26329.00    509.27 o 
   2   2   4     3964.49     3960.07     67.45 o 
   4   2   4    22445.65    22405.87    492.83 o 
   6   2   4     1215.40     1206.26     60.79 o 
   8   2   4     5615.29     5567.27    219.96 o 
  10   2   4     9689.76     9562.12    384.58 o 
  12   2   4      328.19      308.95     69.63 o 
  14   2   4     7378.61     8030.18    458.69 o 
  16   2   4       36.76       65.78     88.27 o 
  18   2   4      581.32      669.64    113.97 o 
  20   2   4       91.16      231.91    134.70 o 
 -21   3   4     1757.00     1859.58    166.60 o 
 -19   3   4      608.32      652.53    329.23 o 
 -17   3   4     4331.17     4645.43    377.02 o 
 -15   3   4     3930.02     4205.74    348.88 o 
 -13   3   4      708.52      746.01     83.11 o 
 -11   3   4      450.22      480.63     44.90 o 
  -9   3   4     6776.34     7116.34    179.56 o 
  -7   3   4    48065.24    45584.41    785.04 o 
  -5   3   4     1848.83     1968.29     63.01 o 
  -3   3   4   108712.52   102099.65   2701.17 o 
  -1   3   4     6117.69     6125.25    125.29 o 
   1   3   4     5318.57     5808.77    119.95 o 
   3   3   4     5260.20     5356.10     97.57 o 
   5   3   4    10055.58    10317.36    236.80 o 
   7   3   4    55054.16    53315.60   1162.25 o 
   9   3   4     2584.90     2767.38     96.17 o 
  11   3   4     7710.98     7512.15    210.82 o 
  13   3   4     4908.20     4928.81    196.37 o 
  15   3   4       81.76      -20.85     80.08 o 
  17   3   4     2824.27     2867.57    144.50 o 
  19   3   4      377.44      301.99    113.59 o 
 -22   4   4      614.58      621.08    169.79 o 
 -20   4   4      123.33      125.70    118.36 o 
 -18   4   4       35.09      -18.38    106.85 o 
 -16   4   4      484.20      562.69     83.33 o 
 -14   4   4      724.90      606.22     71.71 o 
 -12   4   4     1461.48     1578.52     71.94 o 
 -10   4   4        2.54       24.09     31.37 o 
  -8   4   4    14757.84    14255.00    258.81 o 
  -6   4   4     4505.02     4374.41     79.46 o 
  -4   4   4     1508.20     1454.03     46.18 o 
  -2   4   4     3124.25     2942.34     70.83 o 
   0   4   4     5391.99     5798.35    138.73 o 
   2   4   4    13711.82    16089.68    319.79 o 
   4   4   4     6859.36     7749.97    139.54 o 
   6   4   4    11958.10    11849.69    230.40 o 
   8   4   4     8947.28     8974.04    217.27 o 
  10   4   4     1847.24     1938.08     84.43 o 
  12   4   4     2799.74     2787.46    139.68 o 
  14   4   4      616.67      543.48     83.91 o 
  16   4   4      756.79      521.84     96.57 o 
  18   4   4      484.93      346.12    104.56 o 
 -21   5   4      466.34      531.01    227.77 o 
 -19   5   4        1.48     -102.03    188.43 o 
 -17   5   4     1870.35     2079.22    180.50 o 
 -15   5   4      179.81      218.99     67.18 o 
 -13   5   4     5489.37     5558.61    146.01 o 
 -11   5   4     1228.78     1239.43     61.66 o 
  -9   5   4     2373.79     2207.54     65.50 o 
  -7   5   4    11305.50    10902.48    180.04 o 
  -5   5   4     1077.70      971.19     39.05 o 
  -3   5   4    24874.43    24833.55    895.41 o 
  -1   5   4     8541.97     9186.57    215.05 o 
   1   5   4      148.60      127.61     28.05 o 
   3   5   4     6957.97     6300.30    186.49 o 
   5   5   4       11.43       50.22     26.02 o 
   7   5   4     7961.70     7792.27    161.99 o 
   9   5   4        3.51       19.20     40.18 o 
  11   5   4     1479.60     1571.33     79.04 o 
  13   5   4     1558.84     1377.46     90.60 o 
  15   5   4        8.33       20.64     73.97 o 
  17   5   4     2453.70     2316.91    241.56 o 
  19   5   4        0.28     -201.04    134.03 o 
 -20   6   4        5.32       31.91    128.75 o 
 -18   6   4        0.06     -146.40     97.60 o 
 -16   6   4      245.54      247.97     89.60 o 
 -14   6   4     3265.53     3135.71    222.74 o 
 -12   6   4      821.72      760.92     55.07 o 
 -10   6   4     1277.63     1242.93     55.79 o 
  -8   6   4     5486.68     5367.85    121.97 o 
  -6   6   4     2058.52     2017.68    125.71 o 
  -4   6   4     1801.66     1763.83     64.56 o 
  -2   6   4      408.45      340.98     85.25 o 
   0   6   4    24761.99    24219.06    536.11 o 
   2   6   4     7583.69     8190.08    173.99 o 
   4   6   4     9465.66     9498.92    200.84 o 
   6   6   4     3461.50     3175.14     96.70 o 
   8   6   4      168.81      192.29     38.19 o 
  10   6   4      796.43      847.58     57.32 o 
  12   6   4       64.20       28.96     55.21 o 
  14   6   4     3504.63     3379.04    115.10 o 
  16   6   4      218.06      197.62     80.10 o 
  18   6   4      302.93      222.41    157.44 o 
 -19   7   4       32.22       94.29    163.23 o 
 -17   7   4      165.79       42.51     72.28 o 
 -15   7   4      768.41      831.94     74.93 o 
 -13   7   4     4605.39     4500.32    133.30 o 
 -11   7   4     2505.58     2620.31    139.87 o 
  -9   7   4     4359.65     4144.09    129.87 o 
  -7   7   4       15.31        0.38     39.25 o 
  -5   7   4     4360.82     3967.14    118.07 o 
  -3   7   4       19.41       62.10     39.60 o 
  -1   7   4    18788.70    17760.06    683.67 o 
   1   7   4    14511.97    14554.08    413.45 o 
   3   7   4     6391.38     6525.36    147.89 o 
   5   7   4     7724.98     7408.76    184.53 o 
   7   7   4      109.14      124.57     43.79 o 
   9   7   4      765.00      739.71     62.60 o 
  11   7   4       31.63        5.34     52.62 o 
  13   7   4     3915.83     3639.26    121.42 o 
  15   7   4      402.60      536.13    107.59 o 
  17   7   4       18.62     -125.80     83.87 o 
 -18   8   4       11.04       24.80     86.36 o 
 -16   8   4        2.83      -84.15     69.60 o 
 -14   8   4       62.04       53.56     56.84 o 
 -12   8   4      154.51      144.34     66.05 o 
 -10   8   4     1450.05     1348.48     81.09 o 
  -8   8   4      455.48      406.26     57.21 o 
  -6   8   4      554.71      503.32     59.99 o 
  -4   8   4       83.87       48.89     49.00 o 
  -2   8   4     2534.57     2326.75    127.04 o 
   0   8   4     4854.93     4724.26    214.53 o 
   2   8   4      189.78      149.27     40.44 o 
   4   8   4      946.99      920.71     59.43 o 
   6   8   4      132.62      167.43     66.79 o 
   8   8   4     3022.92     2940.43    112.03 o 
  10   8   4     3940.10     3742.47    130.36 o 
  12   8   4      454.63      526.14     77.65 o 
  14   8   4      178.69      210.28     74.52 o 
 -17   9   4      129.77       74.90    100.74 o 
 -15   9   4      490.31      732.08    149.56 o 
 -13   9   4       94.46      124.29     72.63 o 
 -11   9   4       16.23       68.33     70.21 o 
  -9   9   4      969.67      998.84     78.49 o 
  -7   9   4      665.58      739.98     68.15 o 
  -5   9   4      799.31      754.45     91.93 o 
  -3   9   4     1590.64     1594.75    216.78 o 
  -1   9   4      913.01      790.97     82.97 o 
   1   9   4      375.26      307.51     57.14 o 
   3   9   4      125.81      193.80     49.97 o 
   5   9   4      173.00      138.40     55.78 o 
   7   9   4      900.42      971.76     70.83 o 
   9   9   4     1234.85     1191.90     81.01 o 
  11   9   4        3.13      -91.48     69.85 o 
  13   9   4      576.85      727.20    102.10 o 
 -14  10   4      286.02      157.51     85.75 o 
 -12  10   4      143.97      -55.83     79.45 o 
 -10  10   4      110.42       95.56     77.19 o 
  -8  10   4     1323.61     1293.33     88.02 o 
  -6  10   4     2666.10     2562.51    110.84 o 
  -4  10   4       23.77      -14.42     57.42 o 
  -2  10   4     5323.92     5352.68    254.64 o 
   0  10   4      462.17      369.66    108.09 o 
   2  10   4      205.12       91.84     56.94 o 
   4  10   4       19.77      -30.16     58.21 o 
   6  10   4     2258.31     2455.37    140.20 o 
   8  10   4     2430.39     2724.93    211.20 o 
  10  10   4      329.60      505.23    149.08 o 
  12  10   4     1289.24     1254.79    169.79 o 
 -11  11   4        6.78        7.64    108.46 o 
  -9  11   4        6.58        6.83     97.01 o 
  -7  11   4       66.70       59.03     92.06 o 
  -5  11   4       65.23       12.53     97.01 o 
  -3  11   4     1419.89     1400.83    374.78 o 
  -1  11   4      200.09       97.22    112.86 o 
   1  11   4      556.87      935.92    149.08 o 
   3  11   4     1318.35     1391.46    153.23 o 
   5  11   4      141.08      132.52    136.66 o 
   7  11   4      335.26      509.37    149.08 o 
   9  11   4      107.35       57.98    149.08 o 
  -8  12   4        8.93       75.79    194.64 o 
  -6  12   4     1141.89     1111.09    227.77 o 
  -4  12   4      155.63       83.59     99.74 o 
  -2  12   4       13.11      -78.54    194.64 o 
   0  12   4      213.18      231.91    149.08 o 
   2  12   4       83.99      211.20    136.66 o 
   4  12   4       89.06      236.05    149.08 o 
 -23   1   5      163.35     -120.26    273.32 o 
 -21   1   5     1158.07     1602.70    152.27 o 
 -19   1   5     1339.30     1832.96    173.93 o 
 -17   1   5     8384.82     9027.90    418.26 o 
 -15   1   5     1574.13     1973.50     95.58 o 
 -13   1   5      837.62      974.18    213.08 o 
 -11   1   5     3069.19     3031.25     96.83 o 
  -9   1   5    26376.73    25728.56    498.85 o 
  -7   1   5    29632.88    27172.00    820.30 o 
  -5   1   5    55582.16    54438.30   1030.79 o 
  -3   1   5    68849.01    69355.15   1307.31 o 
  -1   1   5     3974.02     4191.28    101.31 o 
   1   1   5       10.61       98.86     14.82 o 
   3   1   5      389.54      394.51     19.18 o 
   5   1   5    71367.78    70868.35   1120.82 o 
   7   1   5     4410.37     3723.43     97.36 o 
   9   1   5     6123.14     6231.92    228.93 o 
  11   1   5    10988.09    12172.75    578.61 o 
  13   1   5     1460.08     1564.04    152.93 o 
  15   1   5      217.94      243.04     94.38 o 
  17   1   5      625.80      507.83    114.31 o 
  19   1   5     1382.55     1528.50    163.58 o 
 -22   2   5      127.84        2.83    138.52 o 
 -20   2   5        7.87      184.26    130.28 o 
 -18   2   5       23.42     -196.06    153.23 o 
 -16   2   5     4128.37     4132.63    324.14 o 
 -14   2   5     8118.33     9146.11    307.92 o 
 -12   2   5      698.59      646.83     92.88 o 
 -10   2   5    70122.18    68711.57   2000.62 o 
  -8   2   5      711.00      755.57     36.69 o 
  -6   2   5      710.94      827.69     41.67 o 
  -4   2   5     1536.59     1793.11     46.64 o 
  -2   2   5     2972.33     3206.17     69.57 o 
   0   2   5    98750.94    96328.28   2104.93 o 
   2   2   5    15760.22    15709.84    308.05 o 
   4   2   5    25500.33    24826.92    398.65 o 
   6   2   5      467.65      491.65     36.20 o 
   8   2   5     1615.89     1791.95     98.87 o 
  10   2   5     2484.00     2360.33    103.72 o 
  12   2   5    12683.11    13008.05    384.68 o 
  14   2   5      230.76      261.32     79.97 o 
  16   2   5      460.94      463.52    116.09 o 
  18   2   5      420.37      514.94    110.71 o 
  20   2   5       59.82       -4.58    122.05 o 
 -23   3   5      153.48      155.63    186.36 o 
 -21   3   5       24.48       63.82    283.67 o 
 -19   3   5        1.74      -91.11    155.30 o 
 -17   3   5       30.98      -22.23     79.06 o 
 -15   3   5     2647.10     3026.93    127.79 o 
 -13   3   5        8.35      -12.64     58.44 o 
 -11   3   5     2458.20     2583.24     81.47 o 
  -9   3   5       39.74       12.73     29.39 o 
  -7   3   5      129.87      219.79     26.79 o 
  -5   3   5       13.73       20.02     19.13 o 
  -3   3   5      988.73     1089.54     35.02 o 
  -1   3   5    25915.22    25825.51    493.85 o 
   1   3   5       66.20      140.01     16.21 o 
   3   3   5    22115.64    22505.54    379.30 o 
   5   3   5      973.33     1023.57     34.61 o 
   7   3   5     2886.59     2673.87     86.85 o 
   9   3   5       51.16       81.31     47.05 o 
  11   3   5     1133.25      997.12     80.26 o 
  13   3   5      135.97      175.47     71.58 o 
  15   3   5      370.93      399.23     91.09 o 
  17   3   5     1057.19     1255.46    170.00 o 
  19   3   5        1.18      -92.29    111.97 o 
 -22   4   5      177.54      205.92    180.14 o 
 -20   4   5      596.37      435.72    281.60 o 
 -18   4   5        1.78      -73.61     82.72 o 
 -16   4   5      807.38      914.01     86.86 o 
 -14   4   5     6423.19     5932.41    247.46 o 
 -12   4   5     2402.70     2455.58     99.60 o 
 -10   4   5    39856.22    39945.53    856.08 o 
  -8   4   5       15.08       32.72     27.63 o 
  -6   4   5     3713.29     3450.88    201.39 o 
  -4   4   5      156.59      190.58     23.29 o 
  -2   4   5    25688.68    24621.88    616.27 o 
   0   4   5    88195.76    93517.03   1764.22 o 
   2   4   5    47300.03    49398.70    941.50 o 
   4   4   5    50427.30    50401.67    841.24 o 
   6   4   5     1611.20     1702.21     56.44 o 
   8   4   5      115.87      125.58     38.90 o 
  10   4   5     2452.27     2268.11     91.96 o 
  12   4   5     8887.77     8662.25    229.23 o 
  14   4   5     2608.22     2529.13    127.17 o 
  16   4   5      243.52      192.75     90.41 o 
  18   4   5      683.78      662.29    119.42 o 
 -21   5   5      339.90      232.65    178.07 o 
 -19   5   5      382.81      554.96    108.34 o 
 -17   5   5     1388.57     1355.93    158.69 o 
 -15   5   5     1091.69      993.27     95.51 o 
 -13   5   5      167.10      296.18     55.95 o 
 -11   5   5      310.12      365.04     46.29 o 
  -9   5   5     4641.41     4175.26     84.95 o 
  -7   5   5     6631.50     6216.11    109.87 o 
  -5   5   5      424.62      495.61     41.13 o 
  -3   5   5    25334.86    26055.80    829.66 o 
  -1   5   5     1227.15     1880.85     63.01 o 
   1   5   5      533.82      686.95     38.06 o 
   3   5   5       64.59       80.48     27.26 o 
   5   5   5     4410.16     4510.98    119.62 o 
   7   5   5     4229.89     4217.54    111.09 o 
   9   5   5       25.35       35.04     42.08 o 
  11   5   5     7693.35     7241.46    165.01 o 
  13   5   5     1102.90     1138.51     84.67 o 
  15   5   5      190.66      129.97     87.58 o 
  17   5   5       60.84      122.81    104.15 o 
 -20   6   5      562.16      442.88    133.02 o 
 -18   6   5      653.00      630.87    106.43 o 
 -16   6   5      181.28      139.06    157.72 o 
 -14   6   5      818.26      945.96    130.38 o 
 -12   6   5     2985.78     2806.68    165.29 o 
 -10   6   5      596.55      676.10     45.69 o 
  -8   6   5    16262.03    14980.17    290.59 o 
  -6   6   5      711.97      688.92     46.07 o 
  -4   6   5    25695.83    23982.83   1132.06 o 
  -2   6   5       47.33      252.08    122.86 o 
   0   6   5     7235.43     7277.33    178.97 o 
   2   6   5      666.31      625.02     38.38 o 
   4   6   5       90.29      140.69     34.12 o 
   6   6   5    12584.71    12649.90    294.82 o 
   8   6   5     1857.66     1866.73     72.25 o 
  10   6   5     4156.01     4278.24    113.90 o 
  12   6   5       68.13      181.78     55.88 o 
  14   6   5       62.05       53.08     62.81 o 
  16   6   5       82.63       -0.59     78.16 o 
 -19   7   5      139.98      130.63    121.48 o 
 -17   7   5     1919.51     1831.46    115.36 o 
 -15   7   5      779.98      698.15     70.15 o 
 -13   7   5      896.41      863.83     63.36 o 
 -11   7   5     1110.70      933.29    102.37 o 
  -9   7   5      883.67      907.25     62.08 o 
  -7   7   5     8232.98     7938.88    201.59 o 
  -5   7   5     6496.29     5967.16    361.24 o 
  -3   7   5    10763.76    10605.82    321.11 o 
  -1   7   5      730.08      862.63     66.67 o 
   1   7   5       55.57       64.97     41.02 o 
   3   7   5      436.20      437.58     41.93 o 
   5   7   5     5869.37     5738.42    153.47 o 
   7   7   5     7859.94     7651.32    200.50 o 
   9   7   5      926.59      843.58     70.97 o 
  11   7   5     1946.62     1880.19     79.92 o 
  13   7   5      606.08      616.65     71.35 o 
  15   7   5       75.15       63.86     80.09 o 
 -18   8   5      569.25      877.28    139.87 o 
 -16   8   5      542.59      489.82     77.40 o 
 -14   8   5       81.23      -24.20     62.76 o 
 -12   8   5       39.68       -0.13     60.87 o 
 -10   8   5     1944.32     1862.39     97.34 o 
  -8   8   5     2671.83     2445.66     97.97 o 
  -6   8   5     1562.14     1445.64     75.57 o 
  -4   8   5     9398.68     8304.76    609.69 o 
  -2   8   5     3071.73     3146.93    104.98 o 
   0   8   5       10.75      -29.66     44.30 o 
   2   8   5       12.77       25.64     38.87 o 
   4   8   5     2258.13     2400.63    101.21 o 
   6   8   5     3016.74     3299.59    111.34 o 
   8   8   5       57.08       38.26     58.24 o 
  10   8   5      596.01      715.82     73.70 o 
  12   8   5      638.21      709.56    110.63 o 
  14   8   5        6.23       71.78     83.33 o 
 -17   9   5      131.76      191.20     83.22 o 
 -15   9   5     1219.50     1018.10    137.48 o 
 -13   9   5      662.96      781.41     89.05 o 
 -11   9   5     1075.62     1160.95     95.33 o 
  -9   9   5     2121.16     1897.40     95.19 o 
  -7   9   5     3230.82     2924.39    113.86 o 
  -5   9   5     1909.85     1748.39    160.87 o 
  -3   9   5      177.87      172.81     70.54 o 
  -1   9   5     5735.77     5726.78    340.79 o 
   1   9   5       80.66       17.44     47.05 o 
   3   9   5     3161.13     3506.07    116.14 o 
   5   9   5      125.31       15.54     52.97 o 
   7   9   5      314.04      396.85     90.21 o 
   9   9   5       60.37       65.87     93.18 o 
  11   9   5        2.82      -66.55    102.45 o 
  13   9   5     1248.40     1248.58    134.26 o 
 -14  10   5        4.28      182.90    111.48 o 
 -12  10   5        2.24      -80.70    101.17 o 
 -10  10   5     1637.06     1673.19    132.18 o 
  -8  10   5      151.89      156.07     94.25 o 
  -6  10   5       47.40       14.17     92.96 o 
  -4  10   5      553.64      663.37    165.65 o 
  -2  10   5      498.02      649.95    211.20 o 
   0  10   5     1456.87     1620.74    306.45 o 
   2  10   5      177.62      174.32     77.56 o 
   4  10   5      641.32      764.26     95.44 o 
   6  10   5      669.97      721.07    111.81 o 
   8  10   5       12.25      -21.69     92.21 o 
  10  10   5      393.53      480.44    116.15 o 
 -11  11   5     2475.31     2634.01    215.34 o 
  -9  11   5       80.62      116.16    102.94 o 
  -7  11   5       69.76       38.93     91.35 o 
  -5  11   5      290.50      205.85    102.94 o 
  -3  11   5      115.96      -81.55    109.11 o 
  -1  11   5     3205.50     3289.33    320.95 o 
   1  11   5       27.46     -140.35     93.57 o 
   3  11   5     1845.22     1904.97    182.21 o 
   5  11   5      406.90      310.59    128.38 o 
   7  11   5        1.61       66.26    140.80 o 
  -8  12   5      619.54      607.23    129.26 o 
  -6  12   5       68.22      122.29    111.34 o 
  -4  12   5      846.86      662.92    136.71 o 
  -2  12   5       37.18      119.46    111.34 o 
   0  12   5      175.64      157.37    132.52 o 
   2  12   5       32.35       33.13    153.23 o 
   4  12   5       19.03     -186.36    132.52 o 
 -22   0   6      139.74       49.69    186.36 o 
 -20   0   6     1997.01     2194.86    231.91 o 
 -18   0   6      282.42      422.41    153.23 o 
 -16   0   6     1549.58     1565.39    161.51 o 
 -14   0   6      259.81      162.30     86.97 o 
 -12   0   6    21825.57    21013.33    592.69 o 
 -10   0   6    22848.59    22858.76    634.68 o 
  -8   0   6     1335.39     1182.08     64.22 o 
  -6   0   6     5617.57     5814.44    170.92 o 
  -4   0   6    12281.74    12233.75    334.89 o 
  -2   0   6   178076.98   163854.38   4351.26 o 
   0   0   6      592.15      617.94     20.49 o 
   2   0   6   147250.86   144082.98   3200.83 o 
   4   0   6    10011.34    10773.93    253.11 o 
   6   0   6     9353.67     8783.53    215.30 o 
   8   0   6     3960.32     3985.64    160.74 o 
  10   0   6      552.28      577.98     90.21 o 
  12   0   6    24792.85    26443.73   1757.96 o 
  14   0   6      779.99      759.02    116.43 o 
  16   0   6     5727.13     6584.57    364.43 o 
  18   0   6     1129.71     1523.98    223.63 o 
 -23   1   6       62.51       95.03    141.46 o 
 -21   1   6        0.84      -54.30    207.06 o 
 -19   1   6      985.93     1100.50    126.75 o 
 -17   1   6     2391.12     2751.68    147.97 o 
 -15   1   6     2472.29     2761.71    211.93 o 
 -13   1   6      242.17      258.47     60.37 o 
 -11   1   6     9239.92     9040.22    224.15 o 
  -9   1   6     2352.78     2454.91     77.71 o 
  -7   1   6     1888.92     1861.23     55.31 o 
  -5   1   6    37453.91    37642.38    714.65 o 
  -3   1   6    25923.16    26273.74    498.75 o 
  -1   1   6     1509.70     1377.42    117.51 o 
   1   1   6     4345.44     4385.62    106.74 o 
   3   1   6     2158.30     2402.71     67.29 o 
   5   1   6    18126.98    18875.78    307.82 o 
   7   1   6     2252.15     2618.47     68.24 o 
   9   1   6     4213.88     4098.20    145.25 o 
  11   1   6     1722.82     1837.19     87.93 o 
  13   1   6      174.91      111.81     76.58 o 
  15   1   6      378.39      520.97     96.51 o 
  17   1   6       93.26      102.22    100.16 o 
  19   1   6      169.70      303.52    128.32 o 
 -22   2   6      131.71     -120.59    135.58 o 
 -20   2   6      164.82      149.23    128.75 o 
 -18   2   6      128.40        0.00    140.80 o 
 -16   2   6      111.98      112.58    110.48 o 
 -14   2   6      574.85      702.39     69.73 o 
 -12   2   6     7702.28     7717.97    358.64 o 
 -10   2   6    33622.76    33562.38   1175.67 o 
  -8   2   6    37292.75    36281.04    694.69 o 
  -6   2   6     3699.37     3656.69    135.68 o 
  -4   2   6     5220.75     5231.66    232.15 o 
  -2   2   6    32365.62    31264.08    698.74 o 
   0   2   6     6568.24     7206.28    143.82 o 
   2   2   6    34971.55    33281.56    478.95 o 
   4   2   6     5371.37     6027.94    107.18 o 
   6   2   6     1874.13     1720.75     59.43 o 
   8   2   6      971.53      982.20     66.95 o 
  10   2   6     1076.53     1321.90     76.97 o 
  12   2   6    13811.39    14027.08    760.55 o 
  14   2   6       27.51       63.11     81.41 o 
  16   2   6     1812.22     2080.65    212.38 o 
  18   2   6       28.04       14.26    103.43 o 
 -23   3   6      211.32       13.86    147.68 o 
 -21   3   6        1.66      -67.81    204.99 o 
 -19   3   6     1986.34     2084.51    262.97 o 
 -17   3   6     3570.65     3735.51    221.55 o 
 -15   3   6     1412.79     1529.51     92.02 o 
 -13   3   6      638.00      728.05     98.40 o 
 -11   3   6     1394.32     1277.89     73.52 o 
  -9   3   6     7221.82     6731.49    148.46 o 
  -7   3   6    20136.61    21138.05    433.36 o 
  -5   3   6    51744.58    49093.44    930.72 o 
  -3   3   6    39743.25    40914.67   1045.44 o 
  -1   3   6     6950.92     6825.27    139.23 o 
   1   3   6      167.70      132.85     16.99 o 
   3   3   6     4247.27     4281.29     76.99 o 
   5   3   6    39410.93    39347.65    658.58 o 
   7   3   6        0.32       32.80     36.14 o 
   9   3   6    35461.23    33133.31    782.66 o 
  11   3   6     3069.98     2775.44    147.58 o 
  13   3   6     2473.47     2396.50    114.20 o 
  15   3   6       81.33       12.12     86.29 o 
  17   3   6      161.06      164.85    104.83 o 
  19   3   6     2434.60     2646.63    156.23 o 
 -22   4   6       92.24       47.79    169.79 o 
 -20   4   6      334.14      154.68    112.71 o 
 -18   4   6     1719.78     1963.35    166.03 o 
 -16   4   6      219.23      150.21     76.52 o 
 -14   4   6     1259.38     1369.28     87.31 o 
 -12   4   6     2677.80     2523.70    102.82 o 
 -10   4   6     1724.79     1641.81     66.25 o 
  -8   4   6     2483.47     2541.13     76.70 o 
  -6   4   6     9641.76     9142.16    162.86 o 
  -4   4   6    26374.00    25720.72    496.48 o 
  -2   4   6     3605.50     3726.13     85.56 o 
   0   4   6     8864.16     9312.03    211.00 o 
   2   4   6     2630.87     2673.94     68.17 o 
   4   4   6    13115.57    12598.51    219.92 o 
   6   4   6      141.59      135.96     30.10 o 
   8   4   6     2669.05     2462.50     77.32 o 
  10   4   6     2292.81     2297.61     97.50 o 
  12   4   6      200.10       30.71     67.40 o 
  14   4   6       16.83      -50.07     80.89 o 
  16   4   6      412.69      107.70    125.91 o 
  18   4   6      590.99      451.49    111.57 o 
 -21   5   6       26.73      -54.89    209.13 o 
 -19   5   6      756.54      885.05    113.76 o 
 -17   5   6       26.97       31.44     86.84 o 
 -15   5   6      800.23      842.95    135.24 o 
 -13   5   6        4.30      -55.10     59.80 o 
 -11   5   6     1143.11     1157.93     76.52 o 
  -9   5   6     3357.36     3085.78     74.94 o 
  -7   5   6      307.48      190.50     60.46 o 
  -5   5   6     4799.30     4430.65    126.72 o 
  -3   5   6       37.44       52.12     24.58 o 
  -1   5   6     3574.47     3009.67     78.36 o 
   1   5   6     4264.35     4346.48    114.39 o 
   3   5   6     2244.93     2307.07     66.03 o 
   5   5   6    14145.53    14069.70    325.49 o 
   7   5   6      354.04      461.44     57.29 o 
   9   5   6     7144.12     6762.89    152.38 o 
  11   5   6       26.51      -53.26     47.52 o 
  13   5   6     1170.87     1179.80     88.27 o 
  15   5   6     1152.23      833.57    143.76 o 
  17   5   6       65.60      -91.84     97.09 o 
 -20   6   6      187.08      123.90    154.14 o 
 -18   6   6      513.62      646.78    154.05 o 
 -16   6   6      558.82      596.33     95.63 o 
 -14   6   6        4.08      -90.14     68.16 o 
 -12   6   6    10754.05    10451.92    325.77 o 
 -10   6   6     8147.70     7752.20    167.11 o 
  -8   6   6     7288.81     7290.55    164.27 o 
  -6   6   6     1751.96     1848.34    114.77 o 
  -4   6   6     4513.09     4645.84    270.23 o 
  -2   6   6     2683.16     2587.14     82.70 o 
   0   6   6      942.59      909.60     49.72 o 
   2   6   6    15451.37    16273.51    325.34 o 
   4   6   6     9502.68     9614.07    227.44 o 
   6   6   6       63.64       99.79     42.53 o 
   8   6   6       18.76       51.19     40.56 o 
  10   6   6     1807.05     1901.80     75.21 o 
  12   6   6     7322.18     6334.51    158.79 o 
  14   6   6      528.13      366.97     70.94 o 
  16   6   6      282.02      128.12     80.76 o 
 -19   7   6        8.40     -117.42    109.95 o 
 -17   7   6      620.47      727.07     80.90 o 
 -15   7   6      218.83      298.56     61.01 o 
 -13   7   6     1383.10     1347.90     89.06 o 
 -11   7   6     1922.45     1953.62     75.69 o 
  -9   7   6      144.00       93.44     47.12 o 
  -7   7   6      793.12      804.97     54.48 o 
  -5   7   6      148.44      123.35     41.79 o 
  -3   7   6     5554.58     5262.12    351.07 o 
  -1   7   6     2252.78     2193.44     82.43 o 
   1   7   6     6791.52     6868.81    176.33 o 
   3   7   6    10279.66    10513.89    221.27 o 
   5   7   6       84.13       68.93     47.21 o 
   7   7   6      932.92      982.69     65.58 o 
   9   7   6     1426.37     1348.80     78.25 o 
  11   7   6      291.33      259.04     55.95 o 
  13   7   6      637.15      719.74     73.67 o 
  15   7   6     1729.85     1802.61    119.28 o 
 -18   8   6      442.96      488.83    143.50 o 
 -16   8   6        5.32      -20.35     68.44 o 
 -14   8   6      376.46      298.21     64.56 o 
 -12   8   6      579.11      614.49     74.22 o 
 -10   8   6      238.22      246.69     61.43 o 
  -8   8   6     3484.76     3333.14    115.67 o 
  -6   8   6      742.76      669.50     80.36 o 
  -4   8   6     1784.32     1675.18    155.70 o 
  -2   8   6     2096.60     1948.63    150.77 o 
   0   8   6     1735.70     1979.21     83.14 o 
   2   8   6     7723.63     7470.35    170.54 o 
   4   8   6     1649.97     1633.66     73.39 o 
   6   8   6      994.80     1006.24     87.56 o 
   8   8   6     4277.59     3958.65    169.05 o 
  10   8   6      424.60      287.24     88.42 o 
  12   8   6     3356.34     3377.32    294.03 o 
  14   8   6       56.41      178.67     93.13 o 
 -17   9   6      300.53      339.50    134.73 o 
 -15   9   6      100.91      158.12    171.86 o 
 -13   9   6      110.59       91.11    167.72 o 
 -11   9   6     1200.66     1352.27    123.52 o 
  -9   9   6       59.75       36.66    101.46 o 
  -7   9   6      128.69      255.71     95.25 o 
  -5   9   6      803.18      754.78     96.43 o 
  -3   9   6     3044.99     2681.36    194.64 o 
  -1   9   6        3.87       76.27    118.03 o 
   1   9   6     1560.88     1635.73     90.23 o 
   3   9   6      451.91      404.41     78.68 o 
   5   9   6     1878.46     1943.23    117.92 o 
   7   9   6      128.69      155.96     85.46 o 
   9   9   6      454.51      452.37    104.33 o 
  11   9   6     1612.98     1888.00    147.01 o 
  13   9   6        2.09       -4.14    169.79 o 
 -14  10   6      185.92      202.92    127.26 o 
 -12  10   6       28.28      -54.13    101.05 o 
 -10  10   6      113.04       88.74     98.25 o 
  -8  10   6     1055.82     1183.34    122.00 o 
  -6  10   6     1392.81     1166.86    114.45 o 
  -4  10   6     3175.21     3249.83    250.54 o 
  -2  10   6     1204.36     1269.69    267.11 o 
   0  10   6      617.55      682.65    106.53 o 
   2  10   6      603.61      568.04    153.23 o 
   4  10   6     2100.38     2406.48    135.58 o 
   6  10   6      646.00      747.70    107.87 o 
   8  10   6     2638.69     2692.05    156.15 o 
  10  10   6      949.56      934.00    126.75 o 
 -11  11   6      229.58      209.43    115.87 o 
  -9  11   6      110.97      139.42    103.71 o 
  -7  11   6      474.11      445.32    221.56 o 
  -5  11   6       16.95       25.91    100.37 o 
  -3  11   6        3.68     -133.46    101.64 o 
  -1  11   6      296.56      370.40    180.14 o 
   1  11   6       38.99      105.86    107.67 o 
   3  11   6     1297.64     1466.01    144.94 o 
   5  11   6      251.91      167.13    100.50 o 
   7  11   6      239.56      215.34    140.80 o 
  -6  12   6      613.27      638.96    291.96 o 
  -4  12   6      360.54      547.90    133.57 o 
  -2  12   6       66.25       20.25    116.03 o 
   0  12   6        4.34     -132.52    132.52 o 
   2  12   6       19.68      -45.55    140.80 o 
 -23   1   7       38.74       43.57    200.85 o 
 -21   1   7      606.40      696.35    132.06 o 
 -19   1   7     2518.48     2945.06    164.96 o 
 -17   1   7       57.04       45.29     88.53 o 
 -15   1   7     6476.82     7065.67    457.62 o 
 -13   1   7      200.28      130.38     46.38 o 
 -11   1   7     5953.57     6271.96    144.99 o 
  -9   1   7     6298.13     6869.25    149.37 o 
  -7   1   7    23969.11    24255.22    467.89 o 
  -5   1   7    60465.92    61784.84   1168.54 o 
  -3   1   7     4311.85     4141.44     86.48 o 
  -1   1   7    52882.06    50793.94   1228.21 o 
   1   1   7      729.15      704.24     21.33 o 
   3   1   7      835.94     1095.10     34.17 o 
   5   1   7    37307.80    38626.82    617.09 o 
   7   1   7    30076.92    30357.24    534.11 o 
   9   1   7    15903.08    16099.03    393.31 o 
  11   1   7     1806.33     1825.18    104.28 o 
  13   1   7     4025.74     4356.39    176.39 o 
  15   1   7      234.49      189.55     92.83 o 
  17   1   7      491.83      484.58    103.87 o 
  19   1   7      207.38      395.15    138.73 o 
 -22   2   7      538.11      551.45    143.13 o 
 -20   2   7       64.22       75.70    125.81 o 
 -18   2   7      329.97      114.74     97.51 o 
 -16   2   7      312.47      266.93     77.74 o 
 -14   2   7     7565.52     8082.17    293.19 o 
 -12   2   7    26196.89    26254.54    648.88 o 
 -10   2   7    16024.98    15422.16    362.23 o 
  -8   2   7    44597.68    40529.88   1044.84 o 
  -6   2   7      579.80      642.65     35.27 o 
  -4   2   7     3135.69     3381.50     75.70 o 
  -2   2   7     2093.05     2149.35    115.17 o 
   0   2   7    27229.90    27700.24    441.73 o 
   2   2   7    52471.13    51757.17    744.25 o 
   4   2   7       28.45       47.03     21.84 o 
   6   2   7    12279.52    11898.33    234.23 o 
   8   2   7    14489.67    14583.32    303.44 o 
  10   2   7     5382.17     5850.10    327.34 o 
  12   2   7      124.98       48.18     70.15 o 
  14   2   7     5309.45     5419.27    328.57 o 
  16   2   7     2018.79     2269.92    168.99 o 
  18   2   7       20.65       96.17    102.60 o 
 -23   3   7       97.54      237.31    139.07 o 
 -21   3   7        1.13      -98.93    116.42 o 
 -19   3   7       38.15      -72.67    136.66 o 
 -17   3   7      330.61      378.53     79.00 o 
 -15   3   7      362.49      532.53     74.63 o 
 -13   3   7     3804.44     3738.55    168.63 o 
 -11   3   7     1227.86     1043.08     53.51 o 
  -9   3   7     4973.02     4624.17    203.23 o 
  -7   3   7       53.06       81.75     28.49 o 
  -5   3   7     6702.31     7440.58    133.16 o 
  -3   3   7    15700.14    18161.40    351.80 o 
  -1   3   7     1491.92     1325.02     39.41 o 
   1   3   7     7466.35     7859.19    144.31 o 
   3   3   7     2139.84     2138.11     48.95 o 
   5   3   7     2956.89     3077.01     84.06 o 
   7   3   7      364.43      357.41     44.92 o 
   9   3   7     1589.63     1634.91    124.17 o 
  11   3   7     2386.70     2201.90     99.71 o 
  13   3   7      187.78      259.67     80.91 o 
  15   3   7      956.59     1083.28    105.18 o 
  17   3   7      127.06       67.74    102.71 o 
 -22   4   7      647.36      584.73    349.93 o 
 -20   4   7      100.08       55.93    157.37 o 
 -18   4   7      130.79       43.87     89.49 o 
 -16   4   7       86.20      192.49    102.96 o 
 -14   4   7     2049.50     2213.97    168.49 o 
 -12   4   7     5942.10     5991.60    148.08 o 
 -10   4   7     2459.68     2516.09     80.98 o 
  -8   4   7    15907.02    15572.39    373.20 o 
  -6   4   7    22243.87    23486.74    491.33 o 
  -4   4   7    18291.56    18627.91    364.79 o 
  -2   4   7    18536.95    18172.54    378.37 o 
   0   4   7    24430.51    25482.25    489.66 o 
   2   4   7    32892.52    33610.15    583.29 o 
   4   4   7     4917.76     4863.10     95.45 o 
   6   4   7     5037.79     5201.28    116.73 o 
   8   4   7      216.29      287.11     40.91 o 
  10   4   7      139.30      150.69     58.17 o 
  12   4   7     8162.30     7702.45    272.27 o 
  14   4   7     3286.97     2996.47    178.21 o 
  16   4   7     1102.61      958.00    111.28 o 
  18   4   7      180.43      250.74    108.94 o 
 -21   5   7      146.43       88.59    200.85 o 
 -19   5   7      831.00      760.37    109.45 o 
 -17   5   7      170.20      261.94     96.39 o 
 -15   5   7      853.44      997.94    200.08 o 
 -13   5   7     7892.07     7985.22    417.55 o 
 -11   5   7     1124.60     1186.90     58.68 o 
  -9   5   7     1587.76     1711.01     65.86 o 
  -7   5   7     5797.49     5662.97    129.02 o 
  -5   5   7    26600.69    25859.27    888.24 o 
  -3   5   7      364.93      364.02     33.47 o 
  -1   5   7    25775.20    26505.17    513.83 o 
   1   5   7    18450.72    18564.27    365.02 o 
   3   5   7      843.55      865.94     40.16 o 
   5   5   7      248.18      309.35     68.62 o 
   7   5   7     7657.31     7276.75    156.66 o 
   9   5   7     6650.18     6866.77    156.14 o 
  11   5   7      496.63      518.57     68.74 o 
  13   5   7     4009.03     3644.84    124.20 o 
  15   5   7      298.91      487.32    119.74 o 
  17   5   7      432.74      408.88    108.03 o 
 -20   6   7      440.09      510.29    117.04 o 
 -18   6   7      275.57      439.77    107.07 o 
 -16   6   7     1012.46     1242.87    107.25 o 
 -14   6   7        8.00       26.31     69.23 o 
 -12   6   7      674.61      842.48     55.63 o 
 -10   6   7     6557.44     5922.39    122.86 o 
  -8   6   7       40.94       21.64     36.67 o 
  -6   6   7     7832.07     7099.59    295.88 o 
  -4   6   7      755.20      751.91     41.28 o 
  -2   6   7     7543.65     6869.61    301.78 o 
   0   6   7     1037.80     1040.93     58.92 o 
   2   6   7      182.36      135.81     34.39 o 
   4   6   7     2211.34     2366.33     82.84 o 
   6   6   7        4.52       64.95     44.45 o 
   8   6   7     6148.95     6016.27    140.59 o 
  10   6   7      280.51      199.86     55.58 o 
  12   6   7      899.11      994.81     70.23 o 
  14   6   7      243.85      122.45     89.72 o 
  16   6   7       13.72      -22.28    108.62 o 
 -19   7   7      364.89      240.81    111.91 o 
 -17   7   7      272.95      272.41    103.74 o 
 -15   7   7      576.34      782.03     70.70 o 
 -13   7   7      290.97      217.58     51.59 o 
 -11   7   7     2750.59     2470.29     83.09 o 
  -9   7   7       41.78       45.60     62.48 o 
  -7   7   7      205.44      202.34     46.01 o 
  -5   7   7    10851.94     9817.10    450.40 o 
  -3   7   7       16.66        2.51     35.83 o 
  -1   7   7     4027.12     4348.55    229.84 o 
   1   7   7      416.01      461.31     60.20 o 
   3   7   7       10.77       24.85     56.60 o 
   5   7   7     2819.75     2779.00    132.06 o 
   7   7   7      253.14      233.60     70.63 o 
   9   7   7      543.95      655.88    101.46 o 
  11   7   7      429.85      363.15     77.80 o 
  13   7   7      299.78      189.93     81.05 o 
  15   7   7        0.29       28.59     93.59 o 
 -18   8   7       74.87      196.71    128.52 o 
 -16   8   7      254.74      286.88    126.40 o 
 -14   8   7     1377.64     1390.91    130.22 o 
 -12   8   7       13.79       38.55     83.54 o 
 -10   8   7     1411.25     1302.70    104.89 o 
  -8   8   7     1275.78     1409.44    248.47 o 
  -6   8   7     5772.77     5130.82    544.57 o 
  -4   8   7     1988.40     1892.09    121.63 o 
  -2   8   7      909.74     1018.12     68.79 o 
   0   8   7     2779.88     2920.68    143.26 o 
   2   8   7     4048.22     4253.82    164.99 o 
   4   8   7      953.98      899.04     83.57 o 
   6   8   7      474.60      491.88     81.58 o 
   8   8   7     6579.05     6247.00    229.19 o 
  10   8   7      192.43      273.96     92.46 o 
  12   8   7       27.30       90.87    101.37 o 
  14   8   7      471.44      240.19    211.20 o 
 -17   9   7       50.33      154.32    125.20 o 
 -15   9   7       11.74      -65.09    103.35 o 
 -13   9   7     1899.86     1738.38    140.80 o 
 -11   9   7       56.81       29.56     99.63 o 
  -9   9   7     1403.30     1440.08    115.06 o 
  -7   9   7      418.92      506.22    126.31 o 
  -5   9   7      306.72      279.61     85.77 o 
  -3   9   7      930.64      864.88     89.50 o 
  -1   9   7       83.85     -109.94    103.53 o 
   1   9   7     4619.49     5093.84    166.61 o 
   3   9   7      475.75      364.01    138.73 o 
   5   9   7     4604.93     4507.33    188.66 o 
   7   9   7      428.54      416.74    118.03 o 
   9   9   7      146.57       36.16     96.50 o 
  11   9   7       73.27      204.99    111.81 o 
 -14  10   7        5.84       11.09    113.65 o 
 -12  10   7      700.39      851.64    207.06 o 
 -10  10   7       96.70       97.59    100.72 o 
  -8  10   7     1223.86     1236.73    176.00 o 
  -6  10   7       14.88      -30.15    151.16 o 
  -4  10   7      408.22      390.70    213.27 o 
  -2  10   7      678.74      760.97    116.43 o 
   0  10   7       29.31      -85.05     74.93 o 
   2  10   7      744.55      900.53    103.18 o 
   4  10   7      798.54      924.94    118.03 o 
   6  10   7      655.92      502.44    102.45 o 
   8  10   7        2.00      -54.78    100.50 o 
  10  10   7      158.45      241.37    109.33 o 
 -11  11   7      285.66      508.21    231.91 o 
  -9  11   7       81.21      177.17    116.93 o 
  -7  11   7      197.39      230.08    109.51 o 
  -5  11   7      537.15      475.29    120.10 o 
  -3  11   7      576.65      464.94    180.14 o 
  -1  11   7      123.52      147.35    256.76 o 
   1  11   7     2288.28     2566.78    213.27 o 
   3  11   7      130.50      210.74    103.18 o 
   5  11   7       81.32      -52.84    102.45 o 
   7  11   7      179.03      224.59    119.63 o 
  -6  12   7     1040.18     1220.45    139.58 o 
  -4  12   7      119.12      216.17    134.17 o 
  -2  12   7     1090.48     1228.28    144.72 o 
   0  12   7       37.90        4.14    136.66 o 
   2  12   7       85.04        4.14    144.94 o 
 -24   0   8      592.47      650.17    231.91 o 
 -22   0   8     1754.81     1855.27    236.05 o 
 -20   0   8     1049.33      969.05    173.93 o 
 -18   0   8      195.49      339.58    153.23 o 
 -16   0   8      536.57      506.49     88.99 o 
 -14   0   8     9373.60     9723.51    308.91 o 
 -12   0   8     5731.80     5791.60    198.66 o 
 -10   0   8    32910.80    32259.70    881.86 o 
  -8   0   8     7898.50     7968.41    233.43 o 
  -6   0   8      322.30      397.04     32.48 o 
  -4   0   8    12158.89    12952.06    563.21 o 
  -2   0   8     2240.64     2470.00     80.38 o 
   0   0   8   247989.52   229693.63   4258.02 o 
   2   0   8     8714.50    11150.79    260.17 o 
   4   0   8    24717.99    23237.97    530.20 o 
   6   0   8    14169.83    13843.69    329.78 o 
   8   0   8        2.28      -25.32     62.64 o 
  10   0   8     1954.23     1879.71    157.37 o 
  12   0   8     3427.56     3081.15    170.84 o 
  14   0   8     8583.84     8881.17    339.58 o 
  16   0   8       55.28      243.29    124.35 o 
  18   0   8     1485.20     1764.17    215.34 o 
 -23   1   8        9.99       50.13    138.52 o 
 -21   1   8      695.68      569.66    140.56 o 
 -19   1   8      161.27       18.22    173.93 o 
 -17   1   8      899.55     1021.11    126.33 o 
 -15   1   8     2066.14     2130.84     83.17 o 
 -13   1   8      345.64      319.87     50.72 o 
 -11   1   8      185.36      188.17     35.49 o 
  -9   1   8     5241.50     5252.25    123.13 o 
  -7   1   8     2797.57     2787.86     69.04 o 
  -5   1   8     1785.72     1833.30     48.46 o 
  -3   1   8    13300.07    13783.45    316.56 o 
  -1   1   8     4596.65     4573.99     80.21 o 
   1   1   8      198.71      204.25     15.96 o 
   3   1   8       81.76       57.77     20.63 o 
   5   1   8     3648.22     3725.36     76.46 o 
   7   1   8     3748.82     3626.78     89.15 o 
   9   1   8      171.02      158.87     51.88 o 
  11   1   8     2193.01     2316.61    100.25 o 
  13   1   8      544.85      669.76    128.79 o 
  15   1   8      114.61      198.28     88.62 o 
  17   1   8        4.25       25.67    109.15 o 
 -22   2   8      137.81      186.72    136.66 o 
 -20   2   8      580.56      699.71    128.75 o 
 -18   2   8        0.04     -128.40    109.32 o 
 -16   2   8     1361.46     1359.33    126.15 o 
 -14   2   8     5209.83     5228.70    353.26 o 
 -12   2   8     2088.03     2231.68     80.84 o 
 -10   2   8    16993.04    15504.54    371.19 o 
  -8   2   8     1350.60     1349.31     53.61 o 
  -6   2   8     7865.92     7228.50    151.36 o 
  -4   2   8     1572.23     1762.80     62.61 o 
  -2   2   8       47.69       38.15     32.00 o 
   0   2   8    21891.72    22185.30    355.35 o 
   2   2   8       30.08       32.31     16.64 o 
   4   2   8    16695.82    16290.60    243.30 o 
   6   2   8       11.96      -28.77     39.73 o 
   8   2   8      357.40      307.09     49.73 o 
  10   2   8     2477.07     2676.14    131.50 o 
  12   2   8     1234.57     1241.58     93.59 o 
  14   2   8     3718.34     3917.08    284.90 o 
  16   2   8       24.36       58.64     95.95 o 
  18   2   8      264.03      353.99    118.00 o 
 -23   3   8       52.80       -5.59    141.82 o 
 -21   3   8     1067.36     1226.30    401.70 o 
 -19   3   8      847.13      922.94    122.05 o 
 -17   3   8     3185.30     3728.99    294.34 o 
 -15   3   8    15523.84    15853.67    613.73 o 
 -13   3   8     1380.44     1361.35     83.09 o 
 -11   3   8       71.31       28.21     38.62 o 
  -9   3   8     4906.51     4729.81    130.31 o 
  -7   3   8    32815.07    30003.82   1025.12 o 
  -5   3   8    24617.78    24115.59    851.74 o 
  -3   3   8    63883.91    63374.88   1899.85 o 
  -1   3   8    24930.13    25179.73    483.07 o 
   1   3   8     2385.95     2543.98     55.25 o 
   3   3   8     4053.60     3878.19     69.85 o 
   5   3   8      153.20      154.39     25.80 o 
   7   3   8    42269.99    39306.63    865.70 o 
   9   3   8      115.37       49.69     70.28 o 
  11   3   8     4685.93     4332.60    238.37 o 
  13   3   8      400.76      387.21     83.38 o 
  15   3   8      140.74       86.63     92.98 o 
  17   3   8      477.50      200.51    109.55 o 
 -22   4   8      227.86       43.93    200.85 o 
 -20   4   8      316.98      162.43    111.16 o 
 -18   4   8      295.19      218.18     90.47 o 
 -16   4   8      411.58      462.90     82.82 o 
 -14   4   8       46.70      180.17     67.09 o 
 -12   4   8     5211.40     4695.56    124.37 o 
 -10   4   8      965.23      913.18     66.35 o 
  -8   4   8     6638.71     6238.63    167.96 o 
  -6   4   8      991.08      751.10     55.59 o 
  -4   4   8      898.32      758.91     36.05 o 
  -2   4   8     1580.40     1539.72     46.87 o 
   0   4   8     6583.54     6984.60    146.50 o 
   2   4   8       11.92        4.73     23.80 o 
   4   4   8     1022.09     1085.56     49.01 o 
   6   4   8    14695.20    14688.09    285.59 o 
   8   4   8      619.62      648.26     71.77 o 
  10   4   8       88.99      128.08     69.25 o 
  12   4   8     1019.98      929.50    124.40 o 
  14   4   8     1206.99     1121.26    137.39 o 
  16   4   8       28.30      -66.09     97.85 o 
 -21   5   8       58.90      -82.78    133.21 o 
 -19   5   8      380.30      358.92    171.14 o 
 -17   5   8     2330.83     2572.88    244.72 o 
 -15   5   8     1072.88     1207.29     91.39 o 
 -13   5   8     3558.97     3653.10    133.98 o 
 -11   5   8      346.12      279.65     46.13 o 
  -9   5   8     2062.53     1954.68     58.81 o 
  -7   5   8     7052.81     6867.17    157.20 o 
  -5   5   8    12635.54    13257.83    328.75 o 
  -3   5   8    20387.37    20322.95    410.69 o 
  -1   5   8      777.26      889.79     42.14 o 
   1   5   8     5981.26     6405.66    126.58 o 
   3   5   8    14364.88    14395.25    287.40 o 
   5   5   8     2372.20     2386.01    129.98 o 
   7   5   8    20304.22    19562.35    376.64 o 
   9   5   8      266.08      257.90     46.98 o 
  11   5   8       27.77      -61.76     55.62 o 
  13   5   8       36.95      -96.80     64.53 o 
  15   5   8       61.09      118.32    101.95 o 
 -20   6   8       42.85       78.94    111.80 o 
 -18   6   8      202.92      291.33    102.23 o 
 -16   6   8       58.34        8.64     81.21 o 
 -14   6   8     1568.40     1426.01    146.75 o 
 -12   6   8     2858.76     2719.30    118.35 o 
 -10   6   8     6732.40     6385.65    153.33 o 
  -8   6   8     9349.94     8975.48    314.41 o 
  -6   6   8      723.19      794.93     46.34 o 
  -4   6   8      324.94      356.10     51.88 o 
  -2   6   8      745.96      685.79     57.55 o 
   0   6   8     9610.21    10311.01    312.40 o 
   2   6   8     1882.38     1948.93     82.70 o 
   4   6   8     5211.09     5024.60    175.70 o 
   6   6   8     5963.63     5788.04    327.16 o 
   8   6   8      671.79      654.29     63.48 o 
  10   6   8        5.82       38.22     67.57 o 
  12   6   8      663.50      663.69     83.91 o 
  14   6   8     2992.28     2902.97    185.45 o 
 -19   7   8       44.96       70.12    128.30 o 
 -17   7   8       52.96      153.37    118.51 o 
 -15   7   8      696.64      689.97    161.51 o 
 -13   7   8     1577.88     1594.98    119.77 o 
 -11   7   8      156.31      156.87     89.04 o 
  -9   7   8     9094.77     8687.31    240.17 o 
  -7   7   8       47.63       28.13     55.32 o 
  -5   7   8       16.25       40.10    115.95 o 
  -3   7   8      340.08      273.96     67.03 o 
  -1   7   8     6157.20     6290.20    216.83 o 
   1   7   8     5315.07     5529.73    163.07 o 
   3   7   8     5015.36     4909.23    177.98 o 
   5   7   8     1718.45     1697.41     97.28 o 
   7   7   8       70.38      -64.19     70.44 o 
   9   7   8      312.24      377.02     94.33 o 
  11   7   8      107.85       43.19     71.37 o 
  13   7   8     2430.93     2225.92    118.93 o 
 -18   8   8        5.12     -150.98    131.63 o 
 -16   8   8      105.20      -24.67    124.74 o 
 -14   8   8        7.72      -36.40    104.06 o 
 -12   8   8      790.90      738.41    103.71 o 
 -10   8   8     2352.29     2126.00    167.72 o 
  -8   8   8       14.12       52.71     99.39 o 
  -6   8   8     3149.33     3014.65    147.01 o 
  -4   8   8     3555.49     3616.04    165.65 o 
  -2   8   8      764.80     1030.61    227.77 o 
   0   8   8     4347.68     4444.51    182.30 o 
   2   8   8     1190.75     1259.76     91.53 o 
   4   8   8      883.92      915.21     85.46 o 
   6   8   8      236.87      173.14    250.54 o 
   8   8   8      418.90      488.62     89.51 o 
  10   8   8     1013.12      997.06    196.71 o 
  12   8   8      607.11      783.00    116.15 o 
 -17   9   8      125.88        0.22    133.97 o 
 -15   9   8      749.41      933.63    134.13 o 
 -13   9   8       50.05       88.75    120.10 o 
 -11   9   8      335.43      457.26    107.61 o 
  -9   9   8      448.21      442.63     97.34 o 
  -7   9   8      300.43      296.82    149.08 o 
  -5   9   8      241.72      223.87     87.25 o 
  -3   9   8      163.41      235.74     64.37 o 
  -1   9   8     1984.72     2258.10    139.19 o 
   1   9   8      686.77      839.78    103.53 o 
   3   9   8      123.06       57.98     78.59 o 
   5   9   8       45.91       85.23     90.21 o 
   7   9   8     1012.56      935.42     99.48 o 
   9   9   8      212.24       72.92    100.74 o 
  11   9   8        5.88       64.71    104.33 o 
 -14  10   8        2.05      -76.14    165.65 o 
 -12  10   8      170.99      255.29    106.49 o 
 -10  10   8      383.89      287.69    111.34 o 
  -8  10   8      756.85      604.55    107.78 o 
  -6  10   8     3087.97     2726.19    279.53 o 
  -4  10   8      676.56      801.39    112.78 o 
  -2  10   8     1752.99     1839.57    169.79 o 
   0  10   8       69.21     -106.09     91.93 o 
   2  10   8       38.42      -67.82     87.56 o 
   4  10   8      116.00      215.47     95.14 o 
   6  10   8     1723.46     2005.13    131.38 o 
   8  10   8      948.96      943.92    121.50 o 
 -11  11   8      102.52      162.89    125.94 o 
  -9  11   8      641.76      833.66    180.14 o 
  -7  11   8      274.86      388.65    111.48 o 
  -5  11   8      345.83      411.18    279.53 o 
  -3  11   8      263.10      413.09    124.05 o 
  -1  11   8       10.09     -150.39    101.99 o 
   1  11   8      115.44      185.53    101.37 o 
   3  11   8      357.36      401.65    110.24 o 
   5  11   8      987.10     1186.16    135.95 o 
  -4  12   8       23.24      134.32    281.60 o 
  -2  12   8      182.23      339.58    153.23 o 
   0  12   8       15.35      150.45    114.31 o 
 -23   1   9      312.04      122.03    136.79 o 
 -21   1   9       67.43     -146.39    116.69 o 
 -19   1   9      663.41      581.92    110.81 o 
 -17   1   9     5375.75     6007.54    500.09 o 
 -15   1   9       15.88      -11.60     55.47 o 
 -13   1   9     2950.16     2817.55     91.44 o 
 -11   1   9       77.76       90.09     44.53 o 
  -9   1   9     3274.80     2897.90     87.87 o 
  -7   1   9    39298.95    38432.57    733.64 o 
  -5   1   9    12420.81    12508.84    245.90 o 
  -3   1   9    79132.23    76741.08   1491.77 o 
  -1   1   9       58.08       46.64     16.05 o 
   1   1   9     1642.96     1516.21     35.92 o 
   3   1   9     2718.95     2781.25     54.75 o 
   5   1   9     9275.07     8833.00    154.26 o 
   7   1   9    27290.19    27031.39    480.96 o 
   9   1   9     3531.16     3591.57    125.25 o 
  11   1   9     6359.40     6698.82    196.76 o 
  13   1   9      395.34      275.11     80.73 o 
  15   1   9        3.37     -102.76    116.95 o 
  17   1   9       55.98      -10.19    134.17 o 
 -22   2   9      200.97        0.00    125.00 o 
 -20   2   9      170.08      242.43    250.54 o 
 -18   2   9       19.42       55.61     75.54 o 
 -16   2   9     4498.62     4819.16    309.72 o 
 -14   2   9     1634.64     1699.90     75.61 o 
 -12   2   9      340.00      235.10     44.17 o 
 -10   2   9    15182.69    14136.43    286.60 o 
  -8   2   9    13826.95    14584.62    290.76 o 
  -6   2   9     5454.47     5009.44    120.74 o 
  -4   2   9       84.36      172.46    108.00 o 
  -2   2   9    17127.16    17106.01    342.40 o 
   0   2   9    20079.25    21191.66    340.88 o 
   2   2   9     8964.63     9885.58    151.35 o 
   4   2   9    26442.81    25506.96    375.29 o 
   6   2   9      385.76      361.45     38.02 o 
   8   2   9     3256.03     3276.89    121.34 o 
  10   2   9       11.31       48.97     60.10 o 
  12   2   9      586.22      685.65     86.95 o 
  14   2   9     3114.33     2903.50    175.81 o 
  16   2   9     1350.58     1250.60    122.25 o 
 -23   3   9      102.10     -192.57    341.65 o 
 -21   3   9        0.51       20.06    121.29 o 
 -19   3   9       46.97      195.26    116.99 o 
 -17   3   9      257.66      245.56     76.28 o 
 -15   3   9     1117.16     1208.31     86.56 o 
 -13   3   9     2133.06     2074.99     82.02 o 
 -11   3   9     2535.20     2289.50    102.39 o 
  -9   3   9      190.31      191.41     44.23 o 
  -7   3   9      774.69      654.33     58.58 o 
  -5   3   9      117.73      165.61     22.58 o 
  -3   3   9       64.61       82.87     32.51 o 
  -1   3   9    10722.36    10328.02    202.99 o 
   1   3   9     1872.34     2031.94     49.07 o 
   3   3   9    10755.86    10728.40    165.22 o 
   5   3   9      335.88      409.85     43.19 o 
   7   3   9     7462.26     7293.42    158.29 o 
   9   3   9      738.91      669.79     62.51 o 
  11   3   9        7.26      -28.27     65.79 o 
  13   3   9     1298.15     1473.37    105.26 o 
  15   3   9       76.59       87.66     93.99 o 
  17   3   9      399.76      290.27    113.12 o 
 -22   4   9       13.89      -19.59    128.32 o 
 -20   4   9       55.03      -12.02     99.25 o 
 -18   4   9       37.63      125.45     84.12 o 
 -16   4   9      558.82      586.59     78.68 o 
 -14   4   9     1913.73     2036.40    128.13 o 
 -12   4   9      433.22      453.35     50.90 o 
 -10   4   9    16813.60    15927.35    514.65 o 
  -8   4   9     1334.76     1309.16     56.23 o 
  -6   4   9     1488.77     1307.90     50.12 o 
  -4   4   9     2924.17     2694.98     69.47 o 
  -2   4   9     5869.36     5823.59    125.88 o 
   0   4   9    28776.55    28701.49    500.58 o 
   2   4   9     6416.37     6176.06    121.76 o 
   4   4   9    34691.57    33815.82    653.94 o 
   6   4   9      262.37      256.19     46.03 o 
   8   4   9     5143.00     4797.10    119.14 o 
  10   4   9     3445.72     3299.31    104.57 o 
  12   4   9     1774.86     1632.35    177.81 o 
  14   4   9     3036.91     3191.54    405.84 o 
  16   4   9      401.00      273.32    148.24 o 
 -21   5   9       20.90     -279.53    186.36 o 
 -19   5   9       70.40       48.44     92.70 o 
 -17   5   9     3614.81     3610.60    285.15 o 
 -15   5   9     1010.21     1340.26    159.46 o 
 -13   5   9     2760.69     2662.06    112.49 o 
 -11   5   9      676.36      692.85     56.57 o 
  -9   5   9     7138.71     6872.59    134.77 o 
  -7   5   9     1324.71     1351.72     69.61 o 
  -5   5   9     2024.73     2251.71     91.42 o 
  -3   5   9    12139.21    12525.17    305.19 o 
  -1   5   9     4355.95     4390.96    129.13 o 
   1   5   9      393.80      361.30     43.63 o 
   3   5   9      987.63      875.40     87.47 o 
   5   5   9     3977.72     3975.08    149.77 o 
   7   5   9     9724.44     9239.32    226.37 o 
   9   5   9     6169.34     5524.96    160.46 o 
  11   5   9      938.75      862.23    117.33 o 
  13   5   9     1396.19     1505.57    157.59 o 
  15   5   9       84.19      169.29    105.68 o 
 -20   6   9        6.94       -6.54    151.16 o 
 -18   6   9     1031.73     1105.04    137.00 o 
 -16   6   9       14.07      -26.89    109.74 o 
 -14   6   9       90.30        5.60     87.25 o 
 -12   6   9        9.13       56.45     72.86 o 
 -10   6   9       18.06       40.23     56.82 o 
  -8   6   9     5299.52     4991.07    282.86 o 
  -6   6   9        6.97      -18.94     49.82 o 
  -4   6   9    11095.91    11578.74    290.26 o 
  -2   6   9     2883.96     3366.33    121.28 o 
   0   6   9     4643.35     4707.58    169.79 o 
   2   6   9      200.77       99.99     49.66 o 
   4   6   9     1644.22     1803.34    100.23 o 
   6   6   9     1281.91     1236.61    122.17 o 
   8   6   9      168.66      162.46     75.46 o 
  10   6   9     4466.62     4167.86    140.12 o 
  12   6   9      209.37      138.08     81.97 o 
  14   6   9      868.66      887.54    108.32 o 
 -19   7   9      143.43       66.26    196.71 o 
 -17   7   9      530.31      701.91    125.41 o 
 -15   7   9       30.55       83.11     98.45 o 
 -13   7   9     1208.30     1416.22    287.82 o 
 -11   7   9        5.05       86.45     80.71 o 
  -9   7   9     1003.00      923.95     78.25 o 
  -7   7   9     1249.91     1251.65     82.23 o 
  -5   7   9      626.89      609.87     67.92 o 
  -3   7   9    12021.06    11815.38    496.95 o 
  -1   7   9      325.36      384.37     71.91 o 
   1   7   9      387.84      344.70     61.34 o 
   3   7   9     2300.11     2241.40    118.35 o 
   5   7   9     2300.11     2326.19    126.37 o 
   7   7   9    10388.98     9492.64    305.94 o 
   9   7   9      356.70      352.66     86.54 o 
  11   7   9     1942.42     1760.69    233.98 o 
  13   7   9      301.76      285.31    103.57 o 
 -18   8   9      352.60      398.40    146.07 o 
 -16   8   9      596.47      694.52    135.42 o 
 -14   8   9       17.42      -16.56    100.01 o 
 -12   8   9       39.53       44.98     96.67 o 
 -10   8   9     1198.45     1268.29    215.34 o 
  -8   8   9     3505.51     2963.93    426.55 o 
  -6   8   9      293.30      245.77    151.16 o 
  -4   8   9     4423.60     4244.79    183.86 o 
  -2   8   9     1376.90     1637.04    118.03 o 
   0   8   9        7.08        6.40     61.85 o 
   2   8   9      308.34      188.74     75.97 o 
   4   8   9     2028.64     2248.10    136.66 o 
   6   8   9     2719.77     3039.63    151.22 o 
   8   8   9      670.59      614.24     97.28 o 
  10   8   9     1828.75     1784.67    134.30 o 
  12   8   9       43.92      -22.97    112.48 o 
 -15   9   9      655.25      546.48    194.64 o 
 -13   9   9      231.16      242.81    114.54 o 
 -11   9   9     2290.71     2274.19    167.72 o 
  -9   9   9      442.19      610.16    149.08 o 
  -7   9   9     2126.88     2100.41    194.64 o 
  -5   9   9        0.00     -108.24    118.03 o 
  -3   9   9     1368.35     1489.09    121.47 o 
  -1   9   9     3654.57     4121.78    186.70 o 
   1   9   9     1353.95      978.48    157.37 o 
   3   9   9    10595.09    10381.57    330.19 o 
   5   9   9       90.99      128.91     90.64 o 
   7   9   9     1789.51     1652.54    122.17 o 
   9   9   9        3.20      -36.09     99.39 o 
 -14  10   9       84.37      136.54    119.58 o 
 -12  10   9        3.98      -11.68    204.99 o 
 -10  10   9      497.79      374.16    116.20 o 
  -8  10   9       34.30      -39.64     95.33 o 
  -6  10   9       96.87      207.85     98.25 o 
  -4  10   9      162.21      -15.74    102.09 o 
  -2  10   9      245.35      189.87    103.89 o 
   0  10   9     1431.20     1344.54    114.09 o 
   2  10   9       55.86      132.52     93.71 o 
   4  10   9      274.32      252.27    104.33 o 
   6  10   9      252.53      362.25    122.17 o 
   8  10   9       22.00      137.43    117.92 o 
 -11  11   9      839.77     1022.89    138.76 o 
  -9  11   9      206.56      190.29    122.60 o 
  -7  11   9      397.06      315.13    144.94 o 
  -5  11   9        1.44       39.89     77.60 o 
  -3  11   9       80.80     -104.77    112.32 o 
  -1  11   9     2032.97     2269.02    146.06 o 
   1  11   9      167.06      134.96    113.75 o 
   3  11   9     1411.38     1539.34    131.68 o 
   5  11   9      130.66       49.69    178.07 o 
 -24   0  10      201.06      219.49    215.34 o 
 -22   0  10      460.93      385.14    194.64 o 
 -20   0  10      615.84      670.88    161.51 o 
 -18   0  10       34.10     -192.57    128.38 o 
 -16   0  10     2116.54     2034.84    125.00 o 
 -14   0  10       34.85       -0.53     66.55 o 
 -12   0  10    23808.72    23063.85    643.80 o 
 -10   0  10    12357.35    12245.81    353.18 o 
  -8   0  10    34822.95    33519.54    909.08 o 
  -6   0  10    11951.79    12151.88    339.58 o 
  -2   0  10     1000.51     1134.39     87.92 o 
   0   0  10     4164.27     4718.84    120.54 o 
   2   0  10    52193.37    49212.21    921.50 o 
   4   0  10     7463.49     6959.83    176.23 o 
   6   0  10     8547.78     8063.09    207.51 o 
   8   0  10     6320.33     6455.92    229.19 o 
  10   0  10       93.65      119.71     92.48 o 
  12   0  10     3528.93     3470.95    550.78 o 
  14   0  10        8.26       14.26    124.02 o 
  16   0  10     3130.39     3557.67    554.93 o 
 -23   1  10       68.11      -35.94    136.14 o 
 -21   1  10       25.85     -170.35    118.57 o 
 -19   1  10      349.02      246.12    159.44 o 
 -17   1  10     1667.46     1588.58    146.03 o 
 -15   1  10      181.27      119.43     54.11 o 
 -13   1  10     4643.61     4224.57    115.49 o 
 -11   1  10     1014.54     1082.25     49.18 o 
  -9   1  10     2706.09     2915.65     79.18 o 
  -7   1  10     2112.64     2235.12     62.47 o 
  -5   1  10    20209.92    21202.89    409.35 o 
  -3   1  10     1671.31     1622.04     93.16 o 
  -1   1  10      780.89      948.50     30.01 o 
   1   1  10     3381.10     3430.62     92.29 o 
   3   1  10     5560.72     5460.46     91.75 o 
   5   1  10    10800.15    10431.09    180.30 o 
   7   1  10      803.87      847.19     49.18 o 
   9   1  10     8974.03     8429.47    319.79 o 
  11   1  10     1598.36     1683.61     94.54 o 
  13   1  10      840.16      996.56     95.03 o 
  15   1  10      388.36      587.14    112.52 o 
  17   1  10       96.85      198.38    111.82 o 
 -22   2  10      153.80      122.24    142.87 o 
 -20   2  10      713.51      907.51    163.58 o 
 -18   2  10      905.43      771.37     93.50 o 
 -16   2  10     1637.73     1707.38     94.84 o 
 -14   2  10      668.15      582.85     59.18 o 
 -12   2  10     9590.18     9307.02    204.01 o 
 -10   2  10     8710.91     8700.96    186.06 o 
  -8   2  10    11385.92    12026.49    243.84 o 
  -6   2  10     1358.55     1264.11     41.13 o 
  -4   2  10      229.11      296.53     25.41 o 
  -2   2  10     4679.04     4473.29    102.51 o 
   0   2  10     7899.42     8465.30    142.83 o 
   2   2  10    29311.99    30288.73    486.28 o 
   4   2  10      771.22      794.75     32.61 o 
   6   2  10     4249.29     4139.28     98.99 o 
   8   2  10       88.02       98.20     51.85 o 
  10   2  10      502.66      577.80     65.79 o 
  12   2  10     3460.08     3374.16    148.59 o 
  14   2  10       96.13       52.23     84.30 o 
  16   2  10      791.40      970.28    123.53 o 
 -23   3  10        1.62     -220.10    223.63 o 
 -21   3  10       37.51     -121.49    112.03 o 
 -19   3  10     2099.48     2191.53    143.29 o 
 -17   3  10     2841.95     3224.38    190.73 o 
 -15   3  10     7904.61     7772.91    577.90 o 
 -13   3  10     4401.87     4368.00    152.03 o 
 -11   3  10     4335.10     3947.30    130.90 o 
  -9   3  10    10565.35    10466.44    312.62 o 
  -7   3  10      135.18      159.37     31.06 o 
  -5   3  10    46590.99    45225.29   1017.24 o 
  -3   3  10    11664.87    11936.60    285.32 o 
  -1   3  10    15640.80    15243.17    310.73 o 
   1   3  10     8269.07     8520.74    155.90 o 
   3   3  10     1829.82     1888.64     53.06 o 
   5   3  10    16308.21    15798.07    280.78 o 
   7   3  10     1359.00     1382.99     58.79 o 
   9   3  10    21796.89    19833.14    536.06 o 
  11   3  10      988.44     1113.60     87.85 o 
  13   3  10      119.39      255.36    125.51 o 
  15   3  10      312.99      471.93    138.89 o 
 -22   4  10        9.46     -120.10    194.64 o 
 -20   4  10      177.97      215.07    100.28 o 
 -18   4  10     1250.30     1304.08    119.18 o 
 -16   4  10      385.46      490.59     75.35 o 
 -14   4  10     1978.35     2093.75     97.31 o 
 -12   4  10     1916.69     1891.00     98.18 o 
 -10   4  10     2607.70     2381.95    170.64 o 
  -8   4  10        3.25       14.76     42.01 o 
  -6   4  10     6359.93     6292.32    227.99 o 
  -4   4  10    10776.36    10608.04    272.76 o 
  -2   4  10      583.87      619.10     75.64 o 
   0   4  10      480.96      475.69     39.66 o 
   2   4  10     5367.24     5606.71    133.00 o 
   4   4  10     1605.48     1745.56     77.96 o 
   6   4  10      783.26      771.94     56.12 o 
   8   4  10     5726.23     5329.99    227.38 o 
  10   4  10     1727.48     1659.96     88.22 o 
  12   4  10       70.31      125.68     79.17 o 
  14   4  10       98.14       79.96    132.06 o 
  16   4  10      195.82      140.80    211.20 o 
 -21   5  10       26.62      -27.90    131.29 o 
 -19   5  10      943.95      966.62    176.00 o 
 -17   5  10       12.90       81.24    108.41 o 
 -15   5  10     5403.39     5122.71    265.04 o 
 -13   5  10       95.50      186.50     77.74 o 
 -11   5  10     5951.53     5729.14    242.62 o 
  -9   5  10     3483.85     3079.55    163.37 o 
  -7   5  10     3114.52     3021.08    156.67 o 
  -5   5  10    15393.91    14512.16    349.25 o 
  -3   5  10      946.37      921.59     59.30 o 
  -1   5  10     8136.74     8125.76    209.11 o 
   1   5  10       22.21       16.33     38.10 o 
   3   5  10      358.86      431.13     51.54 o 
   5   5  10      877.94      811.81     77.23 o 
   7   5  10      615.02      553.94     61.34 o 
   9   5  10     1772.80     1659.06    138.00 o 
  11   5  10        5.69      -86.36     70.15 o 
  13   5  10       51.42        5.52     87.08 o 
  15   5  10       53.73      106.67    106.45 o 
 -20   6  10      216.45      210.32    135.31 o 
 -18   6  10       84.27      166.49    126.19 o 
 -16   6  10     1959.58     1677.55    141.70 o 
 -14   6  10     1155.57     1130.73    192.57 o 
 -12   6  10     1646.35     1560.71    117.98 o 
 -10   6  10     9157.39     8571.41    233.78 o 
  -8   6  10      784.30      744.37     65.76 o 
  -6   6  10     5534.51     5638.88    286.62 o 
  -4   6  10     2377.83     2299.69    100.87 o 
  -2   6  10     2024.58     1922.29    177.83 o 
   0   6  10       63.47      -16.01     46.26 o 
   2   6  10    10099.86    10328.80    261.43 o 
   4   6  10      777.56      761.86     81.37 o 
   6   6  10     1161.60     1165.48     89.51 o 
   8   6  10     3200.96     2774.63    145.27 o 
  10   6  10       29.27       94.10     70.63 o 
  12   6  10     1410.14     1296.34    100.66 o 
  14   6  10        3.37      -42.73     97.49 o 
 -19   7  10      155.47      169.31    132.53 o 
 -17   7  10       24.36      260.76    123.17 o 
 -15   7  10      820.21      650.17    116.43 o 
 -13   7  10     1777.73     1652.36    260.90 o 
 -11   7  10     1950.73     1924.86    101.44 o 
  -9   7  10      364.92      398.78     71.54 o 
  -7   7  10      464.24      580.96     74.29 o 
  -5   7  10       51.25       84.12     72.90 o 
  -3   7  10     5020.15     5197.63    134.77 o 
  -1   7  10       53.33       85.95     74.30 o 
   1   7  10     6199.44     6458.75    182.18 o 
   3   7  10     4883.07     4893.80    181.09 o 
   5   7  10     1242.60     1206.20    101.46 o 
   7   7  10      526.03      598.92     93.57 o 
   9   7  10      230.12      339.00    130.45 o 
  11   7  10      945.30      885.37    122.37 o 
  13   7  10        7.78      -24.52     87.68 o 
 -18   8  10      283.82      194.88    151.16 o 
 -16   8  10       55.18      -23.74    111.62 o 
 -14   8  10      273.78      137.10    104.08 o 
 -12   8  10      286.53      356.15    111.81 o 
 -10   8  10      193.99      302.77    126.31 o 
  -8   8  10     1231.90     1053.79    120.10 o 
  -6   8  10        2.65      -14.59     76.21 o 
  -4   8  10     3671.88     3741.44    168.07 o 
  -2   8  10      940.76     1063.94    102.21 o 
   0   8  10     1312.14     1506.78    152.12 o 
   2   8  10      379.45      529.52     78.42 o 
   4   8  10       13.97       18.34     79.51 o 
   6   8  10      609.92      793.80    124.24 o 
   8   8  10      788.84      718.49    118.03 o 
  10   8  10      477.57      389.39    107.28 o 
 -15   9  10        7.53       67.01    115.06 o 
 -13   9  10      658.80      709.10    117.35 o 
 -11   9  10      441.54      306.45    103.71 o 
  -9   9  10        0.01       68.13    100.37 o 
  -7   9  10      125.17      -34.92     83.91 o 
  -5   9  10     1095.73     1048.12    105.36 o 
  -3   9  10     2988.36     3027.82    163.94 o 
  -1   9  10      442.63      281.49    109.74 o 
   1   9  10     2376.36     2702.31    144.40 o 
   3   9  10     1077.34     1201.49    104.33 o 
   5   9  10      189.45       92.61    130.45 o 
   7   9  10      231.90      248.85     95.44 o 
   9   9  10      749.72      642.06    118.36 o 
 -14  10  10      373.73      300.94    128.87 o 
 -12  10  10       20.40       45.68    113.39 o 
 -10  10  10      214.49      117.25     97.96 o 
  -8  10  10      426.74      418.68    106.49 o 
  -6  10  10     1020.72      890.73    115.19 o 
  -4  10  10     2553.12     2671.27    178.07 o 
  -2  10  10      273.23      349.93    144.94 o 
   0  10  10     1140.79     1480.90    126.75 o 
   2  10  10        0.22       36.88     91.93 o 
   4  10  10      253.33      368.81    101.37 o 
   6  10  10      279.98      294.77    111.41 o 
  -9  11  10        0.24      -76.85    106.99 o 
  -7  11  10      390.20      170.72    113.22 o 
  -5  11  10        9.22     -104.90    112.78 o 
  -3  11  10       51.85       93.60    157.37 o 
  -1  11  10       29.55      109.33    116.69 o 
   1  11  10       27.93      116.72    109.44 o 
   3  11  10      274.97      252.24    110.45 o 
 -23   1  11       35.70     -155.20    125.51 o 
 -21   1  11      299.98      162.03    258.83 o 
 -19   1  11     1339.73     1475.02    125.92 o 
 -17   1  11        2.81      -92.72     61.81 o 
 -15   1  11     6609.01     6311.02    159.20 o 
 -13   1  11       12.99      -38.03     42.44 o 
 -11   1  11       98.18      194.43     36.68 o 
  -9   1  11     3392.79     3555.78     90.22 o 
  -7   1  11    10385.83    10757.08    244.50 o 
  -5   1  11    59411.56    59742.55   1130.77 o 
  -3   1  11    15298.32    15493.72    312.67 o 
  -1   1  11    30675.41    29888.91    478.33 o 
   1   1  11      136.53      153.37     19.73 o 
   3   1  11       17.07       25.94     34.12 o 
   5   1  11     1996.52     1960.69     98.16 o 
   7   1  11     9760.49     9390.64    187.78 o 
   9   1  11    12681.90    12242.98    401.68 o 
  11   1  11     2445.92     2496.53    109.91 o 
  13   1  11     1690.21     1782.57    106.54 o 
  15   1  11        8.19      119.93    112.21 o 
 -22   2  11      798.68      696.81    271.25 o 
 -20   2  11      603.53      748.08    119.95 o 
 -18   2  11       68.50      -35.97     75.31 o 
 -16   2  11      235.95      192.93     62.47 o 
 -14   2  11     2663.84     2577.24     93.83 o 
 -12   2  11    10139.55     9419.59    205.79 o 
 -10   2  11        3.12       49.53     34.88 o 
  -8   2  11    21070.54    21752.49    424.76 o 
  -6   2  11     4520.69     4491.28    126.15 o 
  -4   2  11       43.68       65.20     36.46 o 
  -2   2  11     8946.61     9302.38    195.25 o 
   0   2  11    23411.99    23081.32    416.00 o 
   2   2  11    22928.96    23464.58    381.05 o 
   4   2  11      485.80      544.91     31.14 o 
   6   2  11    10092.40     9409.89    165.70 o 
   8   2  11      455.63      514.68     60.63 o 
  10   2  11     1099.31     1207.01     82.04 o 
  12   2  11      350.47      330.34    125.00 o 
  14   2  11     2301.03     1980.98    250.54 o 
  16   2  11     1399.26     1583.31    308.52 o 
 -23   3  11       24.60     -254.69    169.79 o 
 -21   3  11      416.31       96.74    221.56 o 
 -19   3  11      550.90      399.52     91.95 o 
 -17   3  11       88.96       54.58    114.03 o 
 -15   3  11      268.69      204.31     66.35 o 
 -13   3  11     2237.72     2169.46     89.06 o 
 -11   3  11      309.48      356.86     55.58 o 
  -9   3  11     1749.07     1592.32     75.15 o 
  -7   3  11     1163.39     1125.04     60.63 o 
  -5   3  11      577.36      506.61     73.53 o 
  -3   3  11     1821.06     1841.20     60.74 o 
  -1   3  11        0.73        9.62     29.59 o 
   1   3  11    12210.86    12971.34    243.07 o 
   3   3  11     5979.23     5798.30    125.22 o 
   5   3  11    10987.14    10616.85    211.49 o 
   7   3  11     4620.45     4377.56    145.25 o 
   9   3  11      234.25      275.48     66.60 o 
  11   3  11       20.81     -142.70     95.14 o 
  13   3  11       13.74       71.70    124.29 o 
  15   3  11      283.62      337.51    149.34 o 
 -22   4  11      932.65      915.21    211.20 o 
 -20   4  11      887.81      747.29    140.20 o 
 -18   4  11     1351.82     1314.90    128.70 o 
 -16   4  11      273.14      236.05     92.70 o 
 -14   4  11     2075.93     1776.71    109.35 o 
 -12   4  11     5992.18     5882.68    203.42 o 
 -10   4  11        7.36       20.15     47.96 o 
  -8   4  11    19783.00    19482.84    458.85 o 
  -6   4  11        0.41       28.24     43.95 o 
  -4   4  11     1307.90     1395.38     68.74 o 
  -2   4  11    14332.80    14880.16    353.10 o 
   0   4  11     2211.54     2156.54     87.27 o 
   2   4  11    46462.36    45704.81    902.33 o 
   4   4  11    11498.81    11413.17    281.82 o 
   6   4  11      588.44      652.00     57.00 o 
   8   4  11      314.72      276.83     80.19 o 
  10   4  11      578.08      352.80     71.77 o 
  12   4  11     2438.81     2268.84    118.55 o 
  14   4  11      771.75      826.00    188.83 o 
 -21   5  11        5.28     -185.07    127.06 o 
 -19   5  11      120.66      131.72    115.68 o 
 -17   5  11     1375.97      950.10    194.64 o 
 -15   5  11     2542.12     2150.31    360.29 o 
 -13   5  11     2373.45     2186.60    107.35 o 
 -11   5  11      334.05      369.74    109.05 o 
  -9   5  11      905.95      823.97     72.20 o 
  -7   5  11     4163.39     4237.67    135.27 o 
  -5   5  11     8204.62     8164.20    216.52 o 
  -3   5  11        4.10       20.44     37.46 o 
  -1   5  11    13030.08    13402.43    324.40 o 
   1   5  11     7938.59     7788.98    178.81 o 
   3   5  11       89.08       40.28     52.56 o 
   5   5  11        4.69      -94.99     68.65 o 
   7   5  11     4428.73     4148.32    171.14 o 
   9   5  11     5594.85     5256.96    159.55 o 
  11   5  11      172.14      106.09     73.39 o 
  13   5  11     1780.07     1571.82    157.59 o 
 -20   6  11       61.61       -9.66    128.30 o 
 -18   6  11       26.81       26.23    116.43 o 
 -16   6  11       21.60       43.90    108.49 o 
 -14   6  11      489.17      410.68    102.79 o 
 -12   6  11      188.80      226.59     73.49 o 
 -10   6  11      174.67      187.39     66.67 o 
  -8   6  11     1587.91     1495.13     85.35 o 
  -6   6  11     4912.96     4581.11    146.62 o 
  -4   6  11       30.83        1.20     54.49 o 
  -2   6  11    12148.38    12444.06    310.40 o 
   0   6  11       99.00       88.34     50.59 o 
   2   6  11     9382.04     8812.36    275.53 o 
   4   6  11      294.58      327.97     84.90 o 
   6   6  11       27.15       27.89    101.46 o 
   8   6  11     2428.65     2364.54    136.79 o 
  10   6  11       18.94       64.07     99.05 o 
  12   6  11     3514.18     3552.00    193.55 o 
 -19   7  11        7.22      -78.30    136.13 o 
 -17   7  11      272.77      510.72    123.52 o 
 -15   7  11     1329.55     1308.40    126.70 o 
 -13   7  11      270.70      212.60    157.37 o 
 -11   7  11      705.39      812.22     81.38 o 
  -9   7  11      892.85      965.68     96.45 o 
  -7   7  11      631.77      583.35     73.68 o 
  -5   7  11     4487.23     4498.32    149.20 o 
  -3   7  11      286.60      287.71     65.60 o 
  -1   7  11     1856.57     1892.78    173.93 o 
   1   7  11      578.94      518.97     78.90 o 
   3   7  11      380.69      364.09     72.58 o 
   5   7  11     1458.80     1377.97    136.66 o 
   7   7  11      301.21      292.79     86.54 o 
   9   7  11     3572.92     3644.26    180.07 o 
  11   7  11       30.80       31.09    103.68 o 
 -18   8  11        7.35      -50.16    132.30 o 
 -16   8  11      366.18      255.88    122.99 o 
 -14   8  11      570.40      487.17    114.45 o 
 -12   8  11       51.19      -86.28    142.87 o 
 -10   8  11       41.79        6.58     78.72 o 
  -8   8  11      679.14      707.96     95.70 o 
  -6   8  11     3539.37     3821.50    540.43 o 
  -4   8  11      419.62      371.23     93.18 o 
  -2   8  11     2753.75     2836.42    157.18 o 
   0   8  11      244.89      110.53     99.39 o 
   2   8  11     1058.09      957.03     91.37 o 
   4   8  11     1118.17     1114.49    325.09 o 
   6   8  11      648.63      816.12    104.47 o 
   8   8  11     3891.78     4220.30    190.98 o 
  10   8  11        1.28       -8.51    104.93 o 
 -15   9  11      166.27       11.64    126.31 o 
 -13   9  11      884.03      790.27    122.99 o 
 -11   9  11      830.29      824.06    125.94 o 
  -9   9  11     2509.20     2554.04    160.35 o 
  -7   9  11      285.42      213.67    113.88 o 
  -5   9  11     1094.99     1221.27    111.12 o 
  -3   9  11      273.42      205.47    105.35 o 
  -1   9  11       21.75      -65.82     93.18 o 
   1   9  11     1993.14     2236.77    131.38 o 
   3   9  11        3.21       81.72     87.26 o 
   5   9  11     2649.25     2762.12    153.55 o 
   7   9  11       25.46        3.59    109.08 o 
 -12  10  11      130.34      220.99    116.81 o 
 -10  10  11       34.99      -75.25    115.19 o 
  -8  10  11      740.45      603.53    215.34 o 
  -6  10  11        2.52       -3.64     95.07 o 
  -4  10  11       73.01      205.02    112.32 o 
  -2  10  11      726.66      517.65    149.08 o 
   0  10  11       63.24       70.04    100.99 o 
   2  10  11     2157.12     2435.23    152.71 o 
   4  10  11       89.50      -37.27     99.39 o 
   6  10  11      147.03      273.76    110.81 o 
  -9  11  11      130.96      249.29    120.52 o 
  -7  11  11       93.41       25.17    105.96 o 
  -5  11  11       49.57      279.94    180.14 o 
  -3  11  11      317.37      331.30    140.80 o 
  -1  11  11      108.33      129.56    110.45 o 
   1  11  11     1912.08     2274.40    162.03 o 
 -22   0  12      764.12      530.08    186.36 o 
 -20   0  12       83.27     -136.66    149.08 o 
 -18   0  12      698.59      667.04    213.27 o 
 -16   0  12      379.18      380.33     86.43 o 
 -14   0  12     4515.19     4433.33    174.99 o 
 -12   0  12     4226.52     4218.37    157.73 o 
 -10   0  12    16168.48    14776.85    422.09 o 
  -8   0  12    34050.24    33825.84    917.39 o 
  -6   0  12       70.83       93.39     64.19 o 
  -4   0  12       68.64      178.49     68.33 o 
  -2   0  12     2074.05     2230.14    100.03 o 
   0   0  12    46083.25    43600.61    982.70 o 
   2   0  12    11968.59    11049.67    219.61 o 
   4   0  12    31645.84    30966.82    709.58 o 
   6   0  12     4581.61     4511.22    142.02 o 
   8   0  12       17.43       37.97     76.57 o 
  10   0  12       27.40       88.62     98.05 o 
  12   0  12       36.86      127.65    118.74 o 
  14   0  12     3612.42     3823.86    207.86 o 
 -23   1  12       56.66      -93.99    115.42 o 
 -21   1  12       99.90     -195.67    130.45 o 
 -19   1  12       44.39      -92.80     81.15 o 
 -17   1  12      317.75      222.05    113.57 o 
 -15   1  12      382.76      321.50     55.69 o 
 -13   1  12      236.65      199.13     43.51 o 
 -11   1  12      568.45      571.57     41.58 o 
  -9   1  12       62.62       45.34     28.97 o 
  -7   1  12     1586.40     1517.57     50.26 o 
  -5   1  12      224.36      288.73     42.67 o 
  -3   1  12     1725.41     1525.13     52.10 o 
  -1   1  12     2799.84     2794.73     79.87 o 
   1   1  12      624.69      616.98     30.82 o 
   3   1  12     1631.35     1591.09     45.10 o 
   5   1  12      306.74      312.17     33.04 o 
   7   1  12      958.90      958.31     57.20 o 
   9   1  12     1192.87     1045.88     77.85 o 
  11   1  12     1501.51     1542.85    118.68 o 
  13   1  12      766.70      979.41    119.22 o 
  15   1  12       81.01      205.01    176.00 o 
 -22   2  12        6.47     -242.26    161.51 o 
 -20   2  12      170.80      -44.30     87.76 o 
 -18   2  12        7.09      -65.65     74.50 o 
 -16   2  12      224.10      120.98     71.73 o 
 -14   2  12     1483.86     1389.64     97.43 o 
 -12   2  12      474.61      611.46     63.65 o 
 -10   2  12     5572.84     5635.11    161.49 o 
  -8   2  12     1057.26     1127.49     65.28 o 
  -6   2  12    12678.24    12625.80    302.25 o 
  -4   2  12     3322.94     3431.02     88.20 o 
  -2   2  12     4091.83     4187.33     92.45 o 
   0   2  12     9987.20     9943.33    190.17 o 
   2   2  12     3398.29     3683.34     88.22 o 
   4   2  12     6297.51     5822.99    118.53 o 
   6   2  12       64.90        5.23     39.57 o 
   8   2  12       17.08      -32.14     71.33 o 
  10   2  12      510.00      529.03     99.31 o 
  12   2  12        0.47      140.32    102.96 o 
  14   2  12     1141.24     1223.10    157.80 o 
 -23   3  12        6.45     -202.92    186.36 o 
 -21   3  12     1735.86     1254.79    194.64 o 
 -19   3  12      110.02        8.39    113.23 o 
 -17   3  12     3075.46     2948.71    168.16 o 
 -15   3  12     4000.34     3849.58    141.18 o 
 -13   3  12      207.43      117.43     60.17 o 
 -11   3  12      140.98       92.91     51.66 o 
  -9   3  12      303.79      306.43     49.42 o 
  -7   3  12    15862.38    16027.71    381.08 o 
  -5   3  12     6499.57     6729.28    176.87 o 
  -3   3  12    25614.17    25589.07    585.26 o 
  -1   3  12    12508.73    12170.89    255.64 o 
   1   3  12       90.91      113.93     35.72 o 
   3   3  12     4011.06     3780.20     94.96 o 
   5   3  12      270.42      283.17     41.29 o 
   7   3  12     6230.17     6045.09    298.55 o 
   9   3  12      540.29      448.55     86.20 o 
  11   3  12     3218.33     3076.07    131.42 o 
  13   3  12     1007.20      986.59    154.46 o 
 -22   4  12      779.97      484.52    202.92 o 
 -20   4  12       25.29       35.97    127.35 o 
 -18   4  12      455.48      470.03    117.95 o 
 -16   4  12      140.29      115.21    171.86 o 
 -14   4  12      599.40      576.39    101.69 o 
 -12   4  12       13.50       -3.43     62.64 o 
 -10   4  12       84.19       70.62     54.36 o 
  -8   4  12     6553.82     6748.79    230.02 o 
  -6   4  12     1389.11     1549.72     76.58 o 
  -4   4  12     1699.32     1769.61    101.82 o 
  -2   4  12     2851.58     2794.79    112.12 o 
   0   4  12     3529.56     3634.15    102.37 o 
   2   4  12     1043.34     1172.44     59.66 o 
   4   4  12     6373.42     6284.44    173.89 o 
   6   4  12     1072.79     1282.10     71.86 o 
   8   4  12     1486.45     1428.42     83.73 o 
  10   4  12      849.74      922.09     85.42 o 
  12   4  12      591.97      669.22     93.96 o 
  14   4  12      202.14       92.17    107.01 o 
 -21   5  12      458.64      167.26    137.84 o 
 -19   5  12       31.54      -45.55    114.06 o 
 -17   5  12      115.17       43.46    101.59 o 
 -15   5  12      704.18      731.38    104.95 o 
 -13   5  12     2771.02     2539.87    155.50 o 
 -11   5  12      408.13      437.92     66.58 o 
  -9   5  12     2527.83     2316.82    165.50 o 
  -7   5  12     2070.15     1921.12     89.12 o 
  -5   5  12     3983.23     3903.05    161.53 o 
  -3   5  12     5174.24     5138.82    150.36 o 
  -1   5  12       67.60       41.25     44.74 o 
   1   5  12      509.47      629.31     55.54 o 
   3   5  12      334.60      395.48     57.76 o 
   5   5  12     5339.68     5420.36    221.56 o 
   7   5  12     2784.35     2686.89    283.67 o 
   9   5  12     1372.69     1328.58     89.56 o 
  11   5  12     1158.65     1294.04    110.76 o 
  13   5  12       16.73       62.09    127.86 o 
 -20   6  12        3.11       90.77    140.29 o 
 -18   6  12      356.81      365.81    117.95 o 
 -16   6  12        3.67     -110.45    105.96 o 
 -14   6  12     1479.98     1419.58    116.01 o 
 -12   6  12      228.78       48.54     65.70 o 
 -10   6  12     3732.15     3767.90    140.95 o 
  -8   6  12     6563.46     6094.36    198.51 o 
  -6   6  12     1168.87     1304.58     77.31 o 
  -4   6  12      543.44      602.10     64.14 o 
  -2   6  12       79.10       19.41     57.57 o 
   0   6  12     4830.71     5256.07    140.98 o 
   2   6  12     7983.81     7707.77    209.35 o 
   4   6  12     7310.95     7153.47    243.42 o 
   6   6  12     3657.71     3591.73    163.28 o 
   8   6  12      311.16      325.18     97.80 o 
  10   6  12       76.66       -4.97    102.36 o 
  12   6  12      150.39      241.41     92.58 o 
 -19   7  12       21.98      -83.23    167.72 o 
 -17   7  12       10.18       86.21    115.06 o 
 -15   7  12     1189.64     1015.54    122.50 o 
 -13   7  12     1251.03     1081.89    167.72 o 
 -11   7  12     1065.92     1016.95    131.35 o 
  -9   7  12     3934.19     3834.33    161.93 o 
  -7   7  12      257.79      259.71     76.42 o 
  -5   7  12        5.27       -2.82     67.66 o 
  -3   7  12       26.24       24.63     84.00 o 
  -1   7  12     4336.28     4638.89    139.27 o 
   1   7  12     6043.21     5919.71    372.71 o 
   3   7  12     4427.74     4413.33    178.34 o 
   5   7  12     2996.91     2943.23    308.52 o 
   7   7  12       58.22       58.04     88.10 o 
   9   7  12      280.56      383.49    198.78 o 
  11   7  12       63.94      135.39    113.19 o 
 -18   8  12        3.02     -114.30    124.05 o 
 -16   8  12      376.98      428.66    132.12 o 
 -14   8  12      258.11      119.18    113.65 o 
 -12   8  12      601.43      748.87    112.32 o 
 -10   8  12     1003.03      900.14    111.90 o 
  -8   8  12      863.21      825.15    172.52 o 
  -6   8  12      718.01      777.05     86.15 o 
  -4   8  12      167.15        4.98     92.14 o 
  -2   8  12     4554.38     4864.81    201.79 o 
   0   8  12     2922.84     2928.38    145.63 o 
   2   8  12     2336.98     2447.05    141.46 o 
   4   8  12      580.46      632.22    103.18 o 
   6   8  12       69.71       55.56     97.32 o 
   8   8  12       58.68       64.19    102.49 o 
 -15   9  12      572.52      525.77    157.37 o 
 -13   9  12       38.64      -95.29    121.46 o 
 -11   9  12      244.74      301.37    167.72 o 
  -9   9  12      604.55      468.86    173.93 o 
  -7   9  12        4.28       28.52     88.11 o 
  -5   9  12      139.56       86.03     73.33 o 
  -3   9  12      409.96      479.05    105.96 o 
  -1   9  12     1305.02     1436.08    159.44 o 
   1   9  12       63.96       79.77     93.53 o 
   3   9  12      551.72      784.85    114.97 o 
   5   9  12        6.90       -6.84     98.47 o 
   7   9  12      265.14      350.62    109.08 o 
 -12  10  12      128.39      173.93    149.08 o 
 -10  10  12       63.88      -20.66    126.31 o 
  -8  10  12      411.87      460.91    113.10 o 
  -6  10  12     1991.84     2153.57    157.16 o 
  -4  10  12      530.27      562.38    159.44 o 
  -2  10  12     3561.30     3729.52    194.56 o 
   0  10  12       85.31      -11.98    128.38 o 
   2  10  12       37.33      -23.52    102.40 o 
   4  10  12       30.66      174.46    144.94 o 
  -7  11  12        1.72      153.44    113.39 o 
  -5  11  12      561.05      764.30    149.08 o 
  -3  11  12      145.07      173.93    144.94 o 
  -1  11  12       62.03       26.09    115.39 o 
 -23   1  13        1.31      -49.69    182.21 o 
 -21   1  13      235.10      -49.69    144.94 o 
 -19   1  13      111.21      -37.55    138.73 o 
 -17   1  13     5937.68     5598.40    198.29 o 
 -15   1  13     1060.88      993.32     83.81 o 
 -13   1  13     9693.88     9531.89    249.68 o 
 -11   1  13      151.90      178.13     58.55 o 
  -9   1  13     2109.44     2234.85    134.37 o 
  -7   1  13     4352.93     4653.78    133.33 o 
  -5   1  13     3710.75     3571.55    340.11 o 
  -3   1  13    30399.96    29670.43    531.37 o 
  -1   1  13        8.99        4.10     28.32 o 
   1   1  13     4711.81     4487.81    101.52 o 
   3   1  13        2.97      -32.15     28.81 o 
   5   1  13     2705.89     2694.39     79.29 o 
   7   1  13     9706.56     9274.12    251.55 o 
   9   1  13     4010.55     3958.08    245.75 o 
  11   1  13     6012.00     6122.12    214.69 o 
  13   1  13       16.96      118.84    103.92 o 
 -22   2  13      110.97     -186.36    157.37 o 
 -20   2  13      466.65      272.73    119.27 o 
 -18   2  13      617.80      427.59    100.16 o 
 -16   2  13        9.83      -94.26    110.53 o 
 -14   2  13     1806.92     1853.91    100.80 o 
 -12   2  13     3396.41     3319.66    126.91 o 
 -10   2  13    20678.19    20904.43    491.00 o 
  -8   2  13      951.80      882.96     57.22 o 
  -6   2  13     7154.55     7149.29    185.11 o 
  -4   2  13     5236.66     5380.24    146.10 o 
  -2   2  13       44.16       45.98     27.85 o 
   0   2  13    10207.73    10248.63    197.40 o 
   2   2  13     6810.62     6654.77    139.35 o 
   4   2  13    25172.12    23521.68    415.83 o 
   6   2  13        6.11       13.06     42.64 o 
   8   2  13     2248.28     2335.16    105.80 o 
  10   2  13      862.41      965.44    105.75 o 
  12   2  13     1110.87     1160.52    126.21 o 
  14   2  13       61.77     -162.31    148.24 o 
 -23   3  13      378.22      -91.11    190.50 o 
 -21   3  13       69.99       12.88    122.28 o 
 -19   3  13       33.71       72.34    105.96 o 
 -17   3  13       19.48      -12.85     89.50 o 
 -15   3  13      336.38      298.63     70.94 o 
 -13   3  13      194.12      139.80     76.87 o 
 -11   3  13     1332.29     1365.61     78.01 o 
  -9   3  13     1284.85     1384.02     75.24 o 
  -7   3  13      798.30      728.35     70.16 o 
  -5   3  13      318.89      433.52     49.76 o 
  -3   3  13     1224.25     1220.85     93.51 o 
  -1   3  13     8317.21     8358.99    185.92 o 
   1   3  13      163.54      148.25     41.46 o 
   3   3  13     5053.39     5117.44    128.82 o 
   5   3  13     1831.18     1893.46    122.26 o 
   7   3  13     1814.99     1737.19     73.10 o 
   9   3  13       31.15       32.21     67.61 o 
  11   3  13        8.17      -21.42     79.38 o 
  13   3  13       85.26      142.34    102.39 o 
 -22   4  13       93.21      -74.54    157.37 o 
 -20   4  13     2281.63     2052.89    265.04 o 
 -18   4  13      115.51       83.04    101.17 o 
 -16   4  13       43.36      -50.73     84.81 o 
 -14   4  13     2378.71     2289.16    113.45 o 
 -12   4  13      345.99      247.20     61.69 o 
 -10   4  13    15258.27    14443.43    354.26 o 
  -8   4  13      183.35      183.26     55.58 o 
  -6   4  13     3002.91     3136.97    116.14 o 
  -4   4  13      302.99      297.94     54.72 o 
  -2   4  13    10679.11    10325.16    257.37 o 
   0   4  13    14386.18    13917.35    292.59 o 
   2   4  13    19517.96    19495.67    400.10 o 
   4   4  13    12159.85    11714.83    293.55 o 
   6   4  13      122.52       91.11     77.23 o 
   8   4  13       64.63      -83.42     65.70 o 
  10   4  13        5.46      -80.84     68.01 o 
  12   4  13     1452.70     1481.80    115.00 o 
 -21   5  13      456.01      161.34    143.28 o 
 -19   5  13     1240.40     1035.59    296.10 o 
 -17   5  13      739.88      914.48    246.40 o 
 -15   5  13      516.10      461.18    103.89 o 
 -13   5  13     1270.63     1211.52    117.57 o 
 -11   5  13     2171.18     2287.43    138.26 o 
  -9   5  13      943.95     1015.56     73.81 o 
  -7   5  13       17.36      105.97     58.53 o 
  -5   5  13     1499.33     1463.67     77.06 o 
  -3   5  13     7510.74     7727.41    207.87 o 
  -1   5  13     1554.11     1593.32     70.98 o 
   1   5  13      389.20      292.90     56.19 o 
   3   5  13     2723.13     2743.22    112.58 o 
   5   5  13      673.43      611.53     86.05 o 
   7   5  13      101.87      149.53     80.59 o 
   9   5  13      122.00      273.55    124.24 o 
  11   5  13     1832.26     1595.64    107.33 o 
 -20   6  13      416.81      494.25    333.37 o 
 -18   6  13      350.73      409.80    147.01 o 
 -16   6  13     1112.08     1080.47    254.69 o 
 -14   6  13     1038.73     1127.35    178.07 o 
 -12   6  13       35.37       70.28     67.16 o 
 -10   6  13      258.87      258.16     73.81 o 
  -8   6  13     4314.89     4085.93    270.03 o 
  -6   6  13       64.33       44.88     62.81 o 
  -4   6  13     7663.35     7814.69    217.29 o 
  -2   6  13      114.65      181.78     67.22 o 
   0   6  13     1210.48     1251.46     80.33 o 
   2   6  13        0.25       50.07     59.84 o 
   4   6  13       94.00      129.91     97.32 o 
   6   6  13     3875.48     3583.34    169.79 o 
   8   6  13      571.51      606.18    100.23 o 
  10   6  13     1736.31     1792.01    153.23 o 
 -19   7  13       62.63     -167.31    233.98 o 
 -17   7  13      419.68      479.88    133.57 o 
 -15   7  13      228.89      218.73    100.37 o 
 -13   7  13      741.03      782.84    180.14 o 
 -11   7  13       31.72      -25.71     69.36 o 
  -9   7  13       19.63      -66.20     72.30 o 
  -7   7  13     2529.36     2578.84    118.31 o 
  -5   7  13       41.15       39.52    142.96 o 
  -3   7  13     5997.45     6521.57    199.13 o 
  -1   7  13       34.46       33.64     60.18 o 
   1   7  13      164.21      357.70     82.50 o 
   3   7  13        9.72       -6.85     83.57 o 
   5   7  13       18.25       38.34     87.29 o 
   7   7  13     4446.72     3972.73    181.60 o 
   9   7  13       88.69      139.08    104.33 o 
 -16   8  13      110.02      196.02    114.83 o 
 -14   8  13      295.56      272.32    116.61 o 
 -12   8  13       90.79       40.10     97.66 o 
 -10   8  13      397.14      488.63     92.93 o 
  -8   8  13     3225.97     2899.65    137.68 o 
  -6   8  13       65.10       99.97     79.82 o 
  -4   8  13     6582.65     6910.92    216.68 o 
  -2   8  13      118.22      156.11     75.44 o 
   0   8  13      120.99      199.58    103.53 o 
   2   8  13       30.53      -10.81     86.05 o 
   4   8  13     1438.27     1460.75    125.00 o 
   6   8  13     1051.11     1076.05    114.97 o 
   8   8  13      634.23      531.02    117.40 o 
 -15   9  13      170.16      363.49    135.04 o 
 -13   9  13       73.00      160.64    132.52 o 
 -11   9  13      830.52      787.89    128.47 o 
  -9   9  13      685.62      681.03    121.46 o 
  -7   9  13     1610.29     1664.99    130.42 o 
  -5   9  13       42.84       34.14    109.70 o 
  -3   9  13       70.62      228.60    110.26 o 
  -1   9  13      954.69     1031.51    110.24 o 
   1   9  13       10.27      -46.54     86.05 o 
   3   9  13     2996.56     3399.24    186.79 o 
   5   9  13       59.72      105.76    113.19 o 
 -12  10  13       17.21     -180.30    120.20 o 
 -10  10  13      317.29      394.19    151.16 o 
  -8  10  13       83.18      169.44    209.13 o 
  -6  10  13      215.02      306.23    134.59 o 
  -4  10  13       17.22       49.36    120.24 o 
  -2  10  13       33.49      -90.01    102.40 o 
   0  10  13      513.57      554.16    118.35 o 
   2  10  13       38.27       51.63    176.00 o 
 -18   0  14       22.42      -53.84    169.79 o 
 -16   0  14      288.32      240.19    153.23 o 
 -14   0  14      551.76      513.51    157.37 o 
 -12   0  14     7681.77     7296.86    385.14 o 
 -10   0  14     5850.80     5499.56    310.59 o 
  -8   0  14     5308.06     5304.92    294.03 o 
  -6   0  14    10715.77    11301.44    513.51 o 
  -4   0  14      514.64      592.66     74.54 o 
  -2   0  14     2484.84     2552.67    118.36 o 
   0   0  14        3.15       35.89     52.47 o 
   2   0  14    22433.64    21523.04    638.29 o 
   4   0  14     6936.69     6476.12    226.59 o 
   6   0  14    12122.66    10734.09    505.23 o 
   8   0  14      522.03      704.01    169.79 o 
  10   0  14        5.24     -103.53    194.64 o 
  12   0  14     1600.11     1449.43    265.04 o 
 -23   1  14        2.75     -236.05    157.37 o 
 -21   1  14      140.21     -182.21    136.66 o 
 -19   1  14      278.08      155.89    304.38 o 
 -17   1  14      682.42      595.58     87.18 o 
 -15   1  14      351.48      372.17     73.08 o 
 -13   1  14     3530.89     3745.39    136.65 o 
 -11   1  14     1003.83     1129.91    121.86 o 
  -9   1  14       89.20       93.21     45.68 o 
  -7   1  14      342.50      429.82     52.51 o 
  -5   1  14    12282.47    12645.37    264.02 o 
  -3   1  14     6577.63     6885.02    139.59 o 
  -1   1  14     5098.08     5155.63    110.83 o 
   1   1  14     4833.98     4814.29    108.39 o 
   3   1  14        1.85       11.71     31.53 o 
   5   1  14       64.78       76.53     63.39 o 
   7   1  14      102.79      -67.06     97.80 o 
   9   1  14     3662.44     3455.82    227.77 o 
  11   1  14      163.56      305.82    144.75 o 
  13   1  14      580.87      572.03    169.16 o 
 -22   2  14      131.18       70.40    173.93 o 
 -20   2  14      147.62      -39.54    113.35 o 
 -18   2  14      248.89      238.42    113.88 o 
 -16   2  14     1446.11     1127.04     90.06 o 
 -14   2  14       20.16      120.27     67.27 o 
 -12   2  14     7725.69     7817.64    213.54 o 
 -10   2  14     3782.67     3893.64    128.21 o 
  -8   2  14    13213.67    13027.88    318.16 o 
  -6   2  14     1367.64     1442.45     68.24 o 
  -4   2  14     2100.93     2181.93     84.38 o 
  -2   2  14     2809.68     2616.63     80.40 o 
   0   2  14     2168.56     2075.67     67.18 o 
   2   2  14    14936.75    14277.05    269.43 o 
   4   2  14      529.16      455.02     53.04 o 
   6   2  14     1362.76     1421.12     62.84 o 
   8   2  14      267.75      299.76     74.72 o 
  10   2  14       48.35      192.61     77.25 o 
  12   2  14      483.84      496.35    170.39 o 
 -21   3  14       60.94      -72.03    130.45 o 
 -19   3  14     1144.32     1134.45    240.19 o 
 -17   3  14      569.62      444.85    108.49 o 
 -15   3  14      954.80      878.75    104.25 o 
 -13   3  14     3795.41     3727.36    137.88 o 
 -11   3  14      117.14       94.13     77.38 o 
  -9   3  14      474.19      588.74     58.30 o 
  -7   3  14     5838.86     6089.02    168.74 o 
  -5   3  14    23408.97    22686.75    526.62 o 
  -3   3  14    18568.89    18384.91    430.40 o 
  -1   3  14    14808.71    14719.74    307.95 o 
   1   3  14     1003.69     1007.20     68.40 o 
   3   3  14      272.77      232.34     57.19 o 
   5   3  14     3072.98     2966.03    118.50 o 
   7   3  14      897.18      790.27     64.34 o 
   9   3  14     8847.76     7864.73    339.80 o 
  11   3  14     1258.71     1344.91    206.70 o 
  13   3  14      461.35      497.85    149.56 o 
 -22   4  14       10.05     -130.15    146.33 o 
 -20   4  14      185.77      407.58    133.97 o 
 -18   4  14      787.69      883.69    155.30 o 
 -16   4  14       56.49       54.33     97.45 o 
 -14   4  14      617.98      726.93     83.43 o 
 -12   4  14      558.69      578.91     72.91 o 
 -10   4  14      536.02      571.77     65.83 o 
  -8   4  14       32.44       42.84     56.25 o 
  -6   4  14     6525.08     6468.52    180.88 o 
  -4   4  14     5046.64     5136.33    153.35 o 
  -2   4  14     1681.48     1731.69     72.28 o 
   0   4  14     7980.87     7906.55    182.08 o 
   2   4  14       65.22       25.27     55.78 o 
   4   4  14      636.03      660.27     85.35 o 
   6   4  14      647.98      608.10     83.13 o 
   8   4  14     1675.28     1654.26    100.99 o 
  10   4  14      508.53      433.41     85.86 o 
  12   4  14      238.37      198.72    180.56 o 
 -21   5  14        3.58      -90.36    142.16 o 
 -19   5  14      204.96       62.48    147.01 o 
 -17   5  14      103.47      232.29    116.01 o 
 -15   5  14      376.17      462.54     85.78 o 
 -13   5  14      647.57      676.84     78.88 o 
 -11   5  14     1589.42     1638.77     95.02 o 
  -9   5  14      732.37      732.90     72.91 o 
  -7   5  14     4253.56     4442.30    160.76 o 
  -5   5  14     2390.23     2193.68    101.04 o 
  -3   5  14     9863.93     9611.18    283.90 o 
  -1   5  14     4202.00     4174.57    119.17 o 
   1   5  14       79.36       82.81     61.17 o 
   3   5  14     2024.47     2129.67    102.44 o 
   5   5  14     3691.33     3413.10    159.09 o 
   7   5  14     2241.30     2203.43    129.10 o 
   9   5  14     1346.76     1429.20    229.84 o 
  11   5  14      204.05      141.48    121.85 o 
 -20   6  14      487.61      346.46    227.77 o 
 -18   6  14       99.60      -49.18    112.78 o 
 -16   6  14       32.22       46.23    109.51 o 
 -14   6  14       17.17      -37.87     93.85 o 
 -12   6  14     3222.35     2972.86    217.80 o 
 -10   6  14     2049.93     2230.63    110.32 o 
  -8   6  14     2631.45     2623.47    144.95 o 
  -6   6  14     4077.92     4229.52    148.31 o 
  -4   6  14     1048.13      983.38    110.83 o 
  -2   6  14     1648.02     1709.44     78.52 o 
   0   6  14     1202.51     1275.78     73.47 o 
   2   6  14     4737.07     4743.22    154.68 o 
   4   6  14     4442.27     4248.30    175.70 o 
   6   6  14      603.50      669.42    104.33 o 
   8   6  14     2290.24     2587.50    409.98 o 
  10   6  14      346.20      337.22    110.45 o 
 -17   7  14       44.93      -60.69    120.24 o 
 -15   7  14        2.29       -8.87    108.60 o 
 -13   7  14      289.64      182.25    141.54 o 
 -11   7  14     1149.85     1380.44    130.46 o 
  -9   7  14      130.44      136.84     69.44 o 
  -7   7  14     2718.08     2921.81    125.71 o 
  -5   7  14       52.97       42.15     75.84 o 
  -3   7  14       92.59      164.14     72.57 o 
  -1   7  14      248.72      305.69     63.06 o 
   1   7  14     2696.69     2862.68    209.13 o 
   3   7  14     3016.09     3420.38    160.34 o 
   5   7  14     1014.27     1058.49    109.33 o 
   7   7  14     1127.07     1279.74    227.77 o 
   9   7  14       92.75      282.91    115.64 o 
 -16   8  14       39.24       75.02    114.54 o 
 -14   8  14      543.55      420.49    121.63 o 
 -12   8  14       23.68      -85.04     83.45 o 
 -10   8  14      576.19      667.20     91.98 o 
  -8   8  14      836.37      862.49     93.30 o 
  -6   8  14       35.72      129.55     76.15 o 
  -4   8  14     1118.01     1286.90    176.43 o 
  -2   8  14      321.03      357.74     84.02 o 
   0   8  14     2821.97     3182.94    186.36 o 
   2   8  14     1167.06      980.16    110.45 o 
   4   8  14      987.64      970.23    119.63 o 
   6   8  14      377.99      460.53    111.41 o 
 -13   9  14     1024.69      967.70    192.57 o 
 -11   9  14       92.26       73.38     95.90 o 
  -9   9  14       81.98       68.96     98.80 o 
  -7   9  14        1.23      113.46     97.96 o 
  -5   9  14      108.78      -26.46    102.94 o 
  -3   9  14     2235.38     2368.81    190.50 o 
  -1   9  14       67.42        9.84     91.53 o 
   1   9  14     1478.24     1553.47    165.65 o 
   3   9  14      683.61      693.87    118.57 o 
   5   9  14        1.05       49.54    116.15 o 
 -10  10  14       11.07      187.80    157.37 o 
  -8  10  14      322.51      325.39    113.22 o 
  -6  10  14      593.11      590.23    159.44 o 
  -4  10  14     1362.19     1407.55    146.09 o 
  -2  10  14      416.34      371.93    114.41 o 
   0  10  14      785.38      866.17    132.64 o 
 -19   1  15      761.17      985.61    219.49 o 
 -17   1  15      212.08      -77.50    122.57 o 
 -15   1  15     3269.61     3209.80    188.72 o 
 -13   1  15      374.53      387.62    109.55 o 
 -11   1  15     1321.21     1559.40    128.85 o 
  -9   1  15      786.18      845.83    128.38 o 
  -7   1  15     1492.14     1432.72    157.37 o 
  -5   1  15    17767.15    17564.38    431.11 o 
  -3   1  15      936.80     1042.07     55.66 o 
  -1   1  15    16874.11    16182.83    346.30 o 
   1   1  15      103.36      147.30     46.42 o 
   3   1  15       19.35       10.05     51.59 o 
   5   1  15      385.42      406.46     75.22 o 
   7   1  15     1930.68     2315.96    154.46 o 
   9   1  15     3055.94     3085.92    190.45 o 
  11   1  15      531.99      575.48    158.61 o 
 -22   2  15      681.12      372.71    157.37 o 
 -20   2  15      407.31      309.80    112.86 o 
 -18   2  15       89.97       31.28     85.37 o 
 -16   2  15        6.47     -116.44     77.63 o 
 -14   2  15     2088.74     1908.33     99.75 o 
 -12   2  15     4983.20     5127.22    249.97 o 
 -10   2  15      402.78      324.73     55.50 o 
  -8   2  15    10883.72    10471.08    263.55 o 
  -6   2  15     2333.33     2355.69     94.34 o 
  -4   2  15       39.10       26.78     44.23 o 
  -2   2  15     1361.20     1364.16     60.98 o 
   0   2  15      742.84      763.43     63.78 o 
   2   2  15    10919.98    10443.94    327.91 o 
   4   2  15      673.90      682.85     85.79 o 
   6   2  15     4920.10     4859.33    243.44 o 
   8   2  15     1018.69     1098.59    140.20 o 
  10   2  15       44.37        6.53    130.08 o 
  12   2  15       12.72      100.90    159.07 o 
 -21   3  15       50.52      -13.67    132.22 o 
 -19   3  15       23.53      -33.71    115.39 o 
 -17   3  15       40.32       26.88     91.26 o 
 -15   3  15      415.83      453.49     79.31 o 
 -13   3  15      241.85      228.34     68.09 o 
 -11   3  15      187.41      260.29     59.63 o 
  -9   3  15     2246.72     2118.98     94.96 o 
  -7   3  15      616.90      634.04     59.78 o 
  -5   3  15     1730.65     1634.83    123.74 o 
  -3   3  15     2681.33     2676.44     90.61 o 
  -1   3  15     1171.63     1304.93     78.30 o 
   1   3  15       61.29       56.86     47.70 o 
   3   3  15      646.71      682.33     66.97 o 
   5   3  15     1109.73     1175.43     80.66 o 
   7   3  15      286.81      201.09     77.11 o 
   9   3  15      744.77      828.10     87.65 o 
  11   3  15      433.77      505.23    215.34 o 
 -20   4  15       56.06      -50.12    114.54 o 
 -18   4  15      601.19      504.22    124.10 o 
 -16   4  15       34.46       71.22     82.41 o 
 -14   4  15        6.73      -65.95     73.11 o 
 -12   4  15     1135.23     1160.47     85.13 o 
 -10   4  15       59.36       84.56     58.81 o 
  -8   4  15     5256.61     5222.87    161.57 o 
  -6   4  15     3343.96     3332.82    135.47 o 
  -4   4  15      213.31      244.05     56.17 o 
  -2   4  15      127.04       99.09     49.98 o 
   0   4  15      338.01      291.99     53.79 o 
   2   4  15     3459.34     3460.92    130.09 o 
   4   4  15      515.85      566.96     90.68 o 
   6   4  15     2528.96     2720.89    126.94 o 
   8   4  15      361.72      439.05    109.44 o 
  10   4  15      244.25      305.67     88.27 o 
 -19   5  15      341.06      332.71    134.03 o 
 -17   5  15       17.15      -39.85    111.34 o 
 -15   5  15     1303.00     1224.08     96.28 o 
 -13   5  15     4137.51     4035.85    153.27 o 
 -11   5  15       79.30        2.48     70.22 o 
  -9   5  15     1310.82     1285.99     87.18 o 
  -7   5  15     1677.62     1796.13     94.68 o 
  -5   5  15     7334.66     7446.29    207.22 o 
  -3   5  15      343.00      344.92    137.35 o 
  -1   5  15     9209.95     9480.81    217.62 o 
   1   5  15     8868.42     8238.88    222.76 o 
   3   5  15       52.48       91.36     84.00 o 
   5   5  15     1286.09     1274.51    106.31 o 
   7   5  15     1626.55     1639.78    125.35 o 
   9   5  15     1460.12     1305.26    132.64 o 
 -18   6  15      114.81       47.16    126.05 o 
 -16   6  15      670.62      587.72    122.50 o 
 -14   6  15      239.09      214.49     87.93 o 
 -12   6  15      598.92      715.77     91.49 o 
 -10   6  15        2.67       37.01     73.53 o 
  -8   6  15      145.43      186.79     73.68 o 
  -6   6  15      183.25      188.13     67.91 o 
  -4   6  15     1285.18     1404.70     93.54 o 
  -2   6  15     2613.40     2700.59    106.95 o 
   0   6  15      622.84      723.47     73.87 o 
   2   6  15     1564.22     1633.49     96.75 o 
   4   6  15       38.61       -7.89     92.48 o 
   6   6  15      481.49      471.34    107.28 o 
   8   6  15      860.69      666.11    122.05 o 
 -17   7  15       35.05     -103.35    114.45 o 
 -15   7  15     1096.89     1154.82    132.52 o 
 -13   7  15      143.25      -43.50     86.09 o 
 -11   7  15      423.97      519.17     90.13 o 
  -9   7  15       89.17       60.61     73.29 o 
  -7   7  15      508.18      488.02     82.37 o 
  -5   7  15     3555.33     3484.62    146.62 o 
  -3   7  15      205.77      141.84     74.92 o 
  -1   7  15     4081.60     3923.56    147.10 o 
   1   7  15       15.72       47.74     78.59 o 
   3   7  15        5.24       83.51    113.88 o 
   5   7  15      866.62      782.48    112.48 o 
   7   7  15       61.69       25.80    113.19 o 
 -16   8  15      253.08      365.15    211.20 o 
 -14   8  15      429.24      524.89    131.33 o 
 -12   8  15        9.28        6.83     85.56 o 
 -10   8  15      114.09       55.10     81.99 o 
  -8   8  15      862.94      814.62     95.16 o 
  -6   8  15     2220.35     2323.66    125.61 o 
  -4   8  15      111.48      -45.62     85.52 o 
  -2   8  15     2070.83     2040.54    135.01 o 
   0   8  15       62.33       99.00     91.93 o 
   2   8  15     1118.14     1262.41    122.57 o 
   4   8  15       17.41      154.64    130.45 o 
   6   8  15      460.34      501.16    123.19 o 
 -13   9  15      428.82      374.30    131.76 o 
 -11   9  15      268.15      325.13    105.28 o 
  -9   9  15     1047.95     1124.82    109.80 o 
  -7   9  15      434.07      451.66     90.68 o 
  -5   9  15     1024.85     1119.37    132.12 o 
  -3   9  15       24.34      -38.31    186.36 o 
  -1   9  15       92.84       30.11    101.99 o 
   1   9  15     1691.91     1991.31    196.71 o 
   3   9  15       37.79     -111.81    144.94 o 
  -8  10  15      233.76      277.71    198.78 o 
  -6  10  15      332.54      460.22    202.92 o 
  -4  10  15      358.63      459.68    161.51 o 
  -2  10  15       14.35      -37.69    115.39 o 
 -20   0  16       12.17     -215.34    207.06 o 
 -18   0  16     3294.42     3428.94    281.60 o 
 -16   0  16      129.02       95.25    169.79 o 
 -14   0  16     1154.20     1345.90    194.64 o 
 -12   0  16      667.29      923.50    173.93 o 
 -10   0  16    14135.23    14722.10    662.60 o 
  -8   0  16     8812.36     9566.26    472.10 o 
  -6   0  16     3416.98     3511.77    231.91 o 
  -4   0  16     3328.70     3148.41    141.26 o 
  -2   0  16      691.07      610.61     78.68 o 
   0   0  16     9924.61     9489.03    307.43 o 
   2   0  16     6555.94     5335.75    203.50 o 
   4   0  16    21789.29    20312.73    614.75 o 
   6   0  16     4459.76     4257.19    277.46 o 
   8   0  16     2459.49     2401.92    248.47 o 
  10   0  16        9.56     -107.67    186.36 o 
 -19   1  16      375.35       88.91    149.26 o 
 -17   1  16      230.49       66.54    131.68 o 
 -15   1  16     1698.12     1345.95    149.34 o 
 -13   1  16        2.83     -124.77    112.71 o 
 -11   1  16      878.90      780.56    112.03 o 
  -9   1  16      557.92      662.62    108.35 o 
  -7   1  16      312.00      402.40     95.14 o 
  -5   1  16      659.87      721.91     67.84 o 
  -3   1  16     2256.73     2193.87    135.44 o 
  -1   1  16     5589.93     5421.04    142.10 o 
   1   1  16      142.69      122.79     55.41 o 
   3   1  16       23.55      -29.62     55.37 o 
   5   1  16     1366.21     1238.84     91.04 o 
   7   1  16     1898.76     1960.17    258.83 o 
   9   1  16      129.61      305.92    135.31 o 
  11   1  16      924.74     1094.93    175.04 o 
 -20   2  16        4.93      -16.56    207.06 o 
 -18   2  16       85.00     -209.82    176.00 o 
 -16   2  16      179.40       95.25    120.06 o 
 -14   2  16      942.62      866.25    131.38 o 
 -12   2  16      837.55     1096.35    127.36 o 
 -10   2  16     2175.11     2035.51    131.68 o 
  -8   2  16     1714.48     2062.40    269.18 o 
  -6   2  16     1259.15     1392.62    114.09 o 
  -4   2  16      270.09      294.98     65.14 o 
  -2   2  16      294.38      353.04     62.36 o 
   0   2  16     2825.34     2566.87    108.12 o 
   2   2  16     4271.80     3978.61    141.85 o 
   4   2  16     3735.27     3553.24    163.91 o 
   6   2  16     1415.33     1207.14    186.36 o 
   8   2  16       32.63      -27.61    116.42 o 
  10   2  16       25.69       37.87    277.46 o 
 -21   3  16      174.10       86.03    135.59 o 
 -19   3  16       63.21     -156.78    113.45 o 
 -17   3  16     1843.41     1801.16    114.77 o 
 -15   3  16     4039.56     3685.15    149.78 o 
 -13   3  16     1509.40     1241.63     89.07 o 
 -11   3  16     1038.10     1115.93     80.18 o 
  -9   3  16     1585.69     1514.51    124.24 o 
  -7   3  16     5661.36     5702.49    166.98 o 
  -5   3  16      753.52      892.79    102.09 o 
  -3   3  16    26473.10    26389.69    534.91 o 
  -1   3  16     6033.69     6017.03    183.98 o 
   1   3  16     1852.84     2066.10     99.71 o 
   3   3  16      694.81      714.56    111.81 o 
   5   3  16      690.37      611.85    103.68 o 
   7   3  16     2418.99     2199.00    207.06 o 
   9   3  16      177.24      294.03    186.36 o 
  11   3  16      960.00      666.74    231.91 o 
 -20   4  16       37.85       37.50    117.74 o 
 -18   4  16      171.34      102.50    207.06 o 
 -16   4  16      390.10      295.22    174.44 o 
 -14   4  16       24.88       -7.81     70.98 o 
 -12   4  16       59.91       55.24     66.07 o 
 -10   4  16     1204.40     1219.58     84.83 o 
  -8   4  16      761.19      897.39    101.81 o 
  -6   4  16       28.34       97.57     70.71 o 
  -4   4  16      174.43      177.80     59.85 o 
  -2   4  16     1952.23     2144.13    111.18 o 
   0   4  16      633.75      666.33     84.88 o 
   2   4  16        7.49      -76.22     62.56 o 
   4   4  16      246.64      293.86     71.70 o 
   6   4  16     2612.93     2687.86    126.58 o 
   8   4  16        3.66      128.38    157.37 o 
  10   4  16      184.43      256.76    173.93 o 
 -19   5  16      143.91      195.28    147.01 o 
 -17   5  16      498.27      284.67    115.95 o 
 -15   5  16      199.23      146.86     85.65 o 
 -13   5  16     1710.46     1714.24    106.87 o 
 -11   5  16      110.33      157.68     81.09 o 
  -9   5  16     1582.99     1728.12    159.79 o 
  -7   5  16     3173.95     3142.54    125.12 o 
  -5   5  16     4851.42     4636.13    157.10 o 
  -3   5  16    13086.43    12591.51    288.71 o 
  -1   5  16      932.31      943.13     67.06 o 
   1   5  16     3486.22     3416.58    132.52 o 
   3   5  16      463.53      547.17     79.02 o 
   5   5  16      688.03      710.00    108.38 o 
   7   5  16     2148.78     2199.03    304.38 o 
   9   5  16      359.95      511.14    281.60 o 
 -18   6  16      198.39      159.83    115.19 o 
 -16   6  16       51.50     -116.98     98.53 o 
 -14   6  16      322.84      212.01     90.08 o 
 -12   6  16      499.33      477.73     85.36 o 
 -10   6  16     1174.17     1306.30    142.08 o 
  -8   6  16     4920.59     5131.78    172.35 o 
  -6   6  16      633.20      762.22     99.62 o 
  -4   6  16      160.24      285.87     77.28 o 
  -2   6  16        5.71       -7.64     63.45 o 
   0   6  16     1156.01     1214.86     90.11 o 
   2   6  16     1981.98     1807.30    105.42 o 
   4   6  16     1387.68     1388.35    136.66 o 
   6   6  16     2462.48     2290.15    238.12 o 
   8   6  16        2.04      -62.54    114.09 o 
 -17   7  16        6.96     -191.43    127.62 o 
 -15   7  16       59.43     -134.18    223.63 o 
 -13   7  16      990.87      966.37    120.69 o 
 -11   7  16      453.55      366.38    101.97 o 
  -9   7  16     4168.06     4086.15    159.91 o 
  -7   7  16      614.78      496.53     85.21 o 
  -5   7  16      117.81      188.30     81.48 o 
  -3   7  16       32.05       12.95     69.54 o 
  -1   7  16      860.83      950.67     93.96 o 
   1   7  16     1047.22     1105.41    127.80 o 
   3   7  16     3110.40     3450.21    171.58 o 
   5   7  16     1071.45     1133.29    124.22 o 
 -14   8  16        7.54      -13.10    153.23 o 
 -12   8  16      530.11      400.10    103.42 o 
 -10   8  16      322.60      397.29     96.66 o 
  -8   8  16      247.48      197.45     93.06 o 
  -6   8  16      971.27     1161.29    110.36 o 
  -4   8  16      445.39      568.47     96.12 o 
  -2   8  16      993.10     1189.98    102.04 o 
   0   8  16      290.47      361.86    103.18 o 
   2   8  16     2213.32     2393.30    244.33 o 
   4   8  16      940.40     1055.05    122.05 o 
 -11   9  16      446.60      617.36    110.35 o 
  -9   9  16       81.26      -16.83     92.19 o 
  -7   9  16        6.63     -110.54     95.83 o 
  -5   9  16      395.36      371.96    134.59 o 
  -3   9  16      226.51      329.64    109.55 o 
  -1   9  16     1814.56     2047.30    146.82 o 
   1   9  16       15.58       59.67    108.41 o 
 -21   1  17      335.06      -20.71    240.19 o 
 -19   1  17      233.31      -79.81    144.93 o 
 -17   1  17     2814.72     2877.71    196.13 o 
 -15   1  17        6.13       44.28    133.21 o 
 -13   1  17     3424.04     3666.69    219.56 o 
 -11   1  17      655.09      620.94    121.50 o 
  -9   1  17      157.22      115.64     96.10 o 
  -7   1  17     2748.69     2711.31    153.71 o 
  -5   1  17     1046.01     1002.02     78.59 o 
  -3   1  17    21852.43    21377.11    524.41 o 
  -1   1  17      596.90      625.23     96.66 o 
   1   1  17     5539.68     5616.05    173.73 o 
   3   1  17       72.95       13.53     69.56 o 
   5   1  17      111.13      136.54     98.40 o 
   7   1  17     1464.28     1642.30    325.09 o 
   9   1  17      483.63      477.75    167.72 o 
 -22   2  17        9.47     -202.92    223.63 o 
 -20   2  17      145.77       70.40    227.77 o 
 -18   2  17      309.86      308.82    153.55 o 
 -16   2  17        0.71      -13.50    133.84 o 
 -14   2  17       57.10       86.77    151.16 o 
 -12   2  17      247.74      253.16    121.29 o 
 -10   2  17     6444.65     6928.92    269.40 o 
  -8   2  17     3907.51     4196.43    196.13 o 
  -6   2  17     9951.98     9914.68    335.05 o 
  -4   2  17       47.19       34.72     65.06 o 
  -2   2  17      414.12      399.86     71.82 o 
   0   2  17      374.52      404.06     72.88 o 
   2   2  17       31.59       80.13     70.02 o 
   4   2  17     8157.02     6734.07    251.78 o 
   6   2  17        1.80        8.28    153.23 o 
   8   2  17     1144.59     1159.55    207.06 o 
  10   2  17       11.82     -289.89    211.20 o 
 -21   3  17      172.79      260.90    244.33 o 
 -19   3  17      103.53      -82.82    227.77 o 
 -17   3  17       25.22     -205.88    137.26 o 
 -15   3  17       15.39        4.86    126.15 o 
 -13   3  17      447.11      335.44    117.13 o 
 -11   3  17     2001.48     2167.62    154.87 o 
  -9   3  17      481.08      547.89    109.44 o 
  -7   3  17      177.36      265.04    103.53 o 
  -5   3  17     3474.96     3396.40    166.60 o 
  -3   3  17       12.34       21.92     66.25 o 
  -1   3  17      221.21      238.14     73.27 o 
   1   3  17      821.21      802.91     80.33 o 
   3   3  17     2383.81     2324.71    139.74 o 
   5   3  17        0.02       24.13    100.99 o 
   7   3  17     1393.82     1163.69    186.36 o 
   9   3  17        7.34       41.41    169.79 o 
 -20   4  17      311.97      314.73    244.33 o 
 -18   4  17      271.77      290.07    121.47 o 
 -16   4  17       30.90      -85.48     99.21 o 
 -14   4  17      705.98      714.86     91.21 o 
 -12   4  17       12.65       23.97     97.40 o 
 -10   4  17     8994.71     8709.12    242.95 o 
  -8   4  17     1251.62     1215.65     82.55 o 
  -6   4  17     3558.50     3665.31    193.00 o 
  -4   4  17     1052.40      961.33     87.16 o 
  -2   4  17      370.87      284.01     77.93 o 
   0   4  17     4420.83     4491.48    160.98 o 
   2   4  17      334.42      414.91     99.05 o 
   4   4  17    10042.54     9083.24    323.49 o 
   6   4  17       28.19      122.09    112.48 o 
   8   4  17      809.15      927.64    202.92 o 
 -19   5  17       27.91      -83.83    114.05 o 
 -17   5  17      534.07      431.82    161.51 o 
 -15   5  17       66.18      117.26     90.62 o 
 -13   5  17      972.49      975.40     97.05 o 
 -11   5  17      395.69      441.50     93.33 o 
  -9   5  17      599.44      513.25     76.88 o 
  -7   5  17     1880.91     1756.57     78.26 o 
  -5   5  17      118.38      282.68     84.20 o 
  -3   5  17      322.24      419.83     59.61 o 
  -1   5  17      292.53      280.98     63.52 o 
   1   5  17      640.35      761.84     78.08 o 
   3   5  17     1278.13     1227.10     93.73 o 
   5   5  17       92.95       49.69    140.80 o 
   7   5  17       51.61     -254.69    169.79 o 
 -18   6  17      256.40      194.90    121.06 o 
 -16   6  17      210.13      133.00    116.01 o 
 -14   6  17      276.23      366.59    117.64 o 
 -12   6  17      959.30     1055.56     97.51 o 
 -10   6  17      225.75      198.34     80.91 o 
  -8   6  17       71.07       98.31     83.69 o 
  -6   6  17      235.14      104.86     68.62 o 
  -4   6  17     6316.17     6607.43    177.24 o 
  -2   6  17     1064.23     1197.34     82.19 o 
   0   6  17     6565.73     6372.16    196.15 o 
   2   6  17      305.69      363.43     83.38 o 
   4   6  17       21.59       -7.45     94.87 o 
   6   6  17      150.62      240.13    103.18 o 
 -15   7  17      211.45       32.96    121.46 o 
 -13   7  17     1156.13     1099.26    110.99 o 
 -11   7  17      249.72      325.48     89.89 o 
  -9   7  17       37.36      107.93     82.66 o 
  -7   7  17       16.56       -6.31     83.52 o 
  -5   7  17      520.54      803.63     93.52 o 
  -3   7  17     4163.57     4140.38    139.12 o 
  -1   7  17      258.38      283.86     82.37 o 
   1   7  17      755.09      993.30     95.16 o 
   3   7  17       63.74      152.93    126.31 o 
   5   7  17       95.33       45.49    100.23 o 
 -14   8  17      155.01       89.22    173.93 o 
 -12   8  17       13.69       63.86     91.81 o 
 -10   8  17       89.08      162.61     89.21 o 
  -8   8  17      833.31      753.89     99.22 o 
  -6   8  17      165.10      442.89     96.74 o 
  -4   8  17     2316.55     2230.89    111.82 o 
  -2   8  17      155.05       76.71     88.65 o 
   0   8  17      154.98      230.45     97.51 o 
   2   8  17       42.03      -11.39    110.24 o 
  -9   9  17      290.55      396.92    108.17 o 
  -7   9  17      776.77      990.80    155.45 o 
  -5   9  17      254.93      414.10    123.91 o 
  -3   9  17       75.31       47.46    108.23 o 
  -1   9  17        2.21      122.54    104.47 o 
 -20   0  18      588.67      741.28    240.19 o 
 -18   0  18        1.76       28.99    202.92 o 
 -16   0  18        3.70     -120.10    198.78 o 
 -14   0  18       44.07      132.52    186.36 o 
 -12   0  18     5206.52     5271.79    372.71 o 
 -10   0  18     5728.50     6037.92    376.85 o 
  -8   0  18     7591.69     7636.44    414.12 o 
  -6   0  18     6568.60     6882.74    360.29 o 
  -4   0  18       27.22      132.52    124.24 o 
  -2   0  18     2190.97     2035.20    118.35 o 
   0   0  18      482.88      475.32     91.93 o 
   2   0  18    14082.75    13447.52    426.00 o 
   4   0  18     1559.49     1540.54    178.07 o 
   6   0  18     3975.72     4443.55    318.88 o 
   8   0  18     1425.28     1871.84    252.62 o 
 -21   1  18        5.51      -53.84    227.77 o 
 -19   1  18      151.51       24.85    152.27 o 
 -17   1  18      148.74      -73.03    135.01 o 
 -15   1  18      398.06      486.49    180.14 o 
 -13   1  18     1346.11     1424.50    153.71 o 
 -11   1  18       96.26       24.75    118.57 o 
  -9   1  18      458.47      488.40    105.30 o 
  -7   1  18       15.95      -43.70     97.28 o 
  -5   1  18      131.36      157.29     66.97 o 
  -3   1  18      641.99      710.14     74.30 o 
  -1   1  18     2343.77     2271.79    107.54 o 
   1   1  18       88.01      137.45     72.17 o 
   3   1  18      150.30      126.09    124.24 o 
   5   1  18       26.15      269.18    140.80 o 
   7   1  18       36.74      -66.26    178.07 o 
   9   1  18      441.96      393.42    227.77 o 
 -20   2  18      108.02      347.86    240.19 o 
 -18   2  18       75.64     -186.44    142.68 o 
 -16   2  18        1.18     -112.59    140.19 o 
 -14   2  18       23.59      -13.73    130.09 o 
 -12   2  18     2064.26     1853.08    153.71 o 
 -10   2  18      414.03      515.04    122.99 o 
  -8   2  18     6961.86     7168.84    287.82 o 
  -6   2  18      142.70       84.33     96.50 o 
  -4   2  18      402.55      370.64     73.39 o 
  -2   2  18      352.98      340.87     75.54 o 
   0   2  18      193.21      208.00     72.46 o 
   2   2  18     2056.69     2054.27    133.21 o 
   4   2  18      321.68      371.43    103.92 o 
   6   2  18     1431.72     1101.57    190.50 o 
   8   2  18        7.14     -182.21    165.65 o 
 -19   3  18      483.61      563.21    256.76 o 
 -17   3  18      295.84      348.35    148.57 o 
 -15   3  18      873.83      742.78    152.05 o 
 -13   3  18     1209.76     1412.14    151.93 o 
 -11   3  18      363.24      453.09    128.45 o 
  -9   3  18      851.80      843.42    125.51 o 
  -7   3  18      254.09      206.25    102.45 o 
  -5   3  18     1966.87     1953.01    106.21 o 
  -3   3  18     4792.34     4607.89    163.23 o 
  -1   3  18     3540.63     3646.08    145.66 o 
   1   3  18     4045.95     3847.10    179.93 o 
   3   3  18       28.03       97.32    102.49 o 
   5   3  18       34.77       58.75    109.78 o 
   7   3  18        1.53      182.21    165.65 o 
 -20   4  18      162.26      -86.97    244.33 o 
 -18   4  18      325.39     -178.07    236.05 o 
 -16   4  18       39.08      -68.80    178.07 o 
 -14   4  18     1178.98     1159.39    196.71 o 
 -12   4  18       43.77      159.10    130.34 o 
 -10   4  18       55.36       48.95    120.23 o 
  -8   4  18      185.30      271.39    112.71 o 
  -6   4  18     3160.01     3220.76    174.07 o 
  -4   4  18     2543.58     2409.81    117.87 o 
  -2   4  18     1599.48     1561.85     99.10 o 
   0   4  18      994.04     1034.42    106.85 o 
   2   4  18       76.69      180.11    136.66 o 
   4   4  18       30.18       23.62    103.92 o 
   6   4  18        6.74      -36.50    118.35 o 
 -19   5  18       69.24      260.90    236.05 o 
 -17   5  18       27.30     -132.52    248.47 o 
 -15   5  18      290.48      293.99    148.18 o 
 -13   5  18       65.41       80.38    136.32 o 
 -11   5  18      813.30      869.08    141.46 o 
  -9   5  18      271.11      221.26    128.38 o 
  -7   5  18      546.48      659.90    130.22 o 
  -5   5  18     1097.24      961.98    123.19 o 
  -3   5  18      612.48      653.20     90.05 o 
  -1   5  18     1591.47     1575.66    128.45 o 
   1   5  18      194.01      -10.30    108.23 o 
   3   5  18      889.81      782.46    125.81 o 
   5   5  18       22.20      -82.82    149.08 o 
 -16   6  18       24.52     -252.81    242.26 o 
 -14   6  18      306.17      236.03    100.11 o 
 -12   6  18       87.33      115.03     80.87 o 
 -10   6  18     2451.69     2403.85    126.58 o 
  -8   6  18     1288.54     1360.35     82.16 o 
  -6   6  18     2619.61     2583.81    125.50 o 
  -4   6  18      153.96      118.99     65.62 o 
  -2   6  18       91.53        5.66     69.05 o 
   0   6  18       23.02       29.40     75.31 o 
   2   6  18     1104.81      801.57    125.00 o 
   4   6  18     1754.58     1490.85    194.64 o 
 -15   7  18       35.77     -126.31    231.91 o 
 -13   7  18      642.49      692.81    107.83 o 
 -11   7  18      370.85      358.77     97.25 o 
  -9   7  18       65.49       94.03     82.17 o 
  -7   7  18      452.04      438.91    124.96 o 
  -5   7  18       45.08       40.14     87.64 o 
  -3   7  18      578.05      575.40     80.34 o 
  -1   7  18       36.81      129.63     82.45 o 
   1   7  18     1669.99     1921.99    113.31 o 
   3   7  18      929.99     1186.68    135.01 o 
 -12   8  18       94.75       44.10    101.61 o 
 -10   8  18      838.68      834.02    108.38 o 
  -8   8  18      210.43      406.95    115.89 o 
  -6   8  18      824.86      673.03    109.12 o 
  -4   8  18     1028.84     1229.81     98.38 o 
  -2   8  18      510.85      660.75    143.92 o 
   0   8  18      686.97      638.98    113.88 o 
 -21   1  19       13.33     -211.20    236.05 o 
 -19   1  19      286.31      223.66    176.00 o 
 -17   1  19       11.90      -73.33    139.10 o 
 -15   1  19     2568.78     2698.39    188.04 o 
 -13   1  19      398.17      567.52    171.86 o 
 -11   1  19      688.33      963.84    142.00 o 
  -9   1  19       78.55      166.27    106.85 o 
  -7   1  19      119.69      131.19     75.24 o 
  -5   1  19     5138.68     5218.58    173.83 o 
  -3   1  19     1192.83     1134.54     90.20 o 
  -1   1  19    12107.49    11707.08    309.98 o 
   1   1  19      370.64      335.66     87.80 o 
   3   1  19      430.20      435.79    106.85 o 
   5   1  19      190.59      120.10    149.08 o 
   7   1  19      647.14      538.36    211.20 o 
 -20   2  19      328.95       24.85    244.33 o 
 -18   2  19      199.20        4.43    147.68 o 
 -16   2  19      420.50      468.27    157.80 o 
 -14   2  19      410.58      345.43    133.18 o 
 -12   2  19     2494.14     2727.49    207.06 o 
 -10   2  19     1300.74     1279.44    134.61 o 
  -8   2  19    12311.37    12134.04    577.70 o 
  -6   2  19      138.22      240.25    100.52 o 
  -4   2  19     2301.06     2320.71    116.83 o 
  -2   2  19        4.44       26.73     71.77 o 
   0   2  19     2199.19     2192.66    113.15 o 
   2   2  19     2420.80     2333.92    144.93 o 
   4   2  19       57.63      115.15    104.93 o 
   6   2  19     3485.23     3118.35    265.04 o 
 -19   3  19      151.13      -70.40    248.47 o 
 -17   3  19       56.61       40.25    146.06 o 
 -15   3  19       57.84        2.64    143.16 o 
 -13   3  19      118.04      151.11    136.79 o 
 -11   3  19       47.38      245.68    123.38 o 
  -9   3  19       23.79       32.72    140.80 o 
  -7   3  19       25.79       12.42    111.16 o 
  -5   3  19      460.82      465.74     83.48 o 
  -3   3  19       20.60        9.63    107.69 o 
  -1   3  19      369.04      233.31     83.41 o 
   1   3  19      574.73      694.87    114.09 o 
   3   3  19       28.23      -97.32    105.42 o 
   5   3  19      673.12      789.23    121.50 o 
   7   3  19      212.12      -99.39    165.65 o 
 -18   4  19      739.16      460.25    159.09 o 
 -16   4  19      207.74      175.21    141.46 o 
 -14   4  19       10.55      -87.92    133.21 o 
 -12   4  19     1211.35     1406.12    162.73 o 
 -10   4  19      452.80      474.30    136.79 o 
  -8   4  19     7445.58     7179.45    289.19 o 
  -6   4  19      147.53      273.07    117.92 o 
  -4   4  19     1170.17     1189.98    102.41 o 
  -2   4  19      324.90      295.32     87.04 o 
   0   4  19      207.77      132.12    106.85 o 
   2   4  19     3417.88     3388.30    184.20 o 
   4   4  19      121.81      221.00    119.95 o 
   6   4  19      277.58      389.28    178.07 o 
 -17   5  19        8.13      -89.39    169.79 o 
 -15   5  19     1009.80      806.64    157.80 o 
 -13   5  19     1121.27     1175.38    164.99 o 
 -11   5  19       71.04      150.00    140.80 o 
  -9   5  19     1963.74     2078.32    165.27 o 
  -7   5  19      316.73      362.02    114.31 o 
  -5   5  19      407.50      359.80     97.85 o 
  -3   5  19       82.03       75.07     86.46 o 
  -1   5  19     3519.49     3825.17    199.06 o 
   1   5  19     1845.21     1718.45    147.86 o 
   3   5  19      267.74      312.05    124.43 o 
   5   5  19      577.82      409.98    190.50 o 
 -16   6  19      126.41       53.38    168.16 o 
 -14   6  19      457.62      330.33    156.88 o 
 -12   6  19     1054.88     1077.25    168.06 o 
 -10   6  19       99.96      149.26    137.54 o 
  -8   6  19     2003.02     2013.26    177.48 o 
  -6   6  19      531.28      580.83    296.10 o 
  -4   6  19      199.02      215.21     97.09 o 
  -2   6  19     1558.91     1746.06    144.40 o 
   0   6  19       22.01       50.58    122.88 o 
   2   6  19     2003.31     1932.84    202.92 o 
 -13   7  19      153.99      151.58    102.09 o 
 -11   7  19      825.91      885.12    130.08 o 
  -9   7  19      762.20      706.26    101.65 o 
  -7   7  19      251.04      327.71     91.27 o 
  -5   7  19     2393.49     2423.34    112.79 o 
  -3   7  19      573.30      509.73    134.32 o 
  -1   7  19     2096.09     2119.67    162.03 o 
   1   7  19       34.58       29.62    115.42 o 
 -10   8  19      116.78       14.28    104.56 o 
  -8   8  19      787.53      981.20    176.61 o 
  -6   8  19      814.96      970.77    115.98 o 
  -4   8  19       31.89      -57.08     94.07 o 
 -20   0  20      212.23      -28.99    260.90 o 
 -18   0  20      863.17      807.54    265.04 o 
 -16   0  20       17.44     -289.89    227.77 o 
 -14   0  20      222.14      -37.27    219.49 o 
 -12   0  20      659.99      906.93    223.63 o 
 -10   0  20      480.71      774.41    202.92 o 
  -8   0  20     6694.58     6870.31    397.56 o 
  -6   0  20     4797.49     4704.45    323.02 o 
  -4   0  20      176.76      149.08    153.23 o 
  -2   0  20        0.54      -66.26    124.24 o 
   0   0  20      347.38      418.26    144.94 o 
   2   0  20      293.23      227.77    149.08 o 
 -19   1  20       33.08     -223.93    160.98 o 
 -17   1  20       94.77       25.97    162.34 o 
 -15   1  20      695.23     1056.56    170.84 o 
 -13   1  20      193.62      373.99    133.02 o 
 -11   1  20     1591.82     1881.67    169.77 o 
  -9   1  20       73.53      138.11    112.48 o 
  -7   1  20     1527.46     1792.46    150.79 o 
  -5   1  20      164.51      409.25    115.64 o 
  -3   1  20     1910.62     1892.10    104.27 o 
  -1   1  20     1526.52     1617.16    102.41 o 
   1   1  20      242.29      295.86     84.39 o 
   3   1  20      501.86      641.25    117.02 o 
   5   1  20       32.95      178.07    173.93 o 
 -20   2  20        1.43     -161.51    178.63 o 
 -18   2  20       47.63     -237.07    158.05 o 
 -16   2  20        3.30     -232.03    156.48 o 
 -14   2  20      135.65      158.95    248.47 o 
 -12   2  20        9.03      -19.45    136.66 o 
 -10   2  20      160.31      199.78    188.43 o 
  -8   2  20     1229.30     1277.66    147.01 o 
  -6   2  20      697.39      801.62     92.22 o 
  -4   2  20      112.84      221.47     80.38 o 
  -2   2  20      234.62      204.57     78.26 o 
   0   2  20      842.36      837.08     88.86 o 
   2   2  20      776.68      678.71    132.52 o 
   4   2  20     1194.38     1246.51    198.78 o 
   6   2  20      906.87      964.91    211.20 o 
 -19   3  20        0.91     -241.11    160.74 o 
 -17   3  20      258.43       95.25    152.27 o 
 -15   3  20      942.30      894.13    160.98 o 
 -13   3  20       16.34      100.18    137.54 o 
 -11   3  20     1000.59     1267.71    149.34 o 
  -9   3  20      468.11      513.14    127.26 o 
  -7   3  20      458.64      605.53    121.29 o 
  -5   3  20      346.66      382.15     89.56 o 
  -3   3  20     2054.48     2141.37    120.05 o 
  -1   3  20     4130.24     3922.84    158.06 o 
   1   3  20     1227.87     1267.27    131.77 o 
   3   3  20      746.87      889.86    128.85 o 
   5   3  20      414.61      467.96    194.64 o 
 -18   4  20      110.38        3.99    159.41 o 
 -16   4  20      114.70      142.06    162.03 o 
 -14   4  20       30.40      -70.69    188.43 o 
 -12   4  20      211.53      159.84    151.16 o 
 -10   4  20       25.74      112.44    135.58 o 
  -8   4  20      999.50     1221.70    143.16 o 
  -6   4  20       43.41      -33.74     90.01 o 
  -4   4  20     1238.22     1252.92    107.21 o 
  -2   4  20     1602.45     1662.41    132.19 o 
   0   4  20       23.62       65.35    106.13 o 
   2   4  20      121.05      330.26    124.24 o 
   4   4  20      612.54      543.11    138.73 o 
 -17   5  20        5.95     -108.38    154.87 o 
 -15   5  20      700.31      733.56    169.79 o 
 -13   5  20      257.69      357.74    159.44 o 
 -11   5  20        1.84     -209.82    142.29 o 
  -9   5  20      628.52      793.52    152.05 o 
  -7   5  20      229.70      228.70    135.01 o 
  -5   5  20     3294.68     3310.26    154.15 o 
  -3   5  20      658.48      589.10     98.61 o 
  -1   5  20     1096.77     1045.43    129.69 o 
   1   5  20      556.47      670.97    125.51 o 
   3   5  20       63.51      144.79    149.08 o 
 -14   6  20       74.06       95.21    162.04 o 
 -12   6  20      147.46      292.91    147.81 o 
 -10   6  20      393.81      408.23    146.94 o 
  -8   6  20      780.61      945.29    157.97 o 
  -6   6  20      234.24      396.86    199.94 o 
  -4   6  20      582.55      706.51    109.55 o 
  -2   6  20       25.58      -83.52    121.29 o 
   0   6  20      207.83      130.08    169.79 o 
 -11   7  20       45.30      184.31    144.24 o 
  -9   7  20     1744.59     1834.04    180.06 o 
  -7   7  20       39.30      -45.51    149.09 o 
  -5   7  20      671.12      787.17    159.18 o 
  -3   7  20        9.03       41.70    122.37 o 
  -1   7  20      593.94      819.96    182.21 o 
 -19   1  21       40.60       36.80    181.48 o 
 -17   1  21     1867.94     1589.74    189.73 o 
 -15   1  21        4.72     -235.86    204.99 o 
 -13   1  21     5691.30     6092.76    294.28 o 
 -11   1  21      104.69      133.25    198.78 o 
  -9   1  21       51.26      146.76    130.09 o 
  -7   1  21     1037.41     1039.13    157.37 o 
  -5   1  21     1262.62     1270.33    133.18 o 
  -3   1  21     6561.71     6012.39    248.85 o 
  -1   1  21       71.20       69.35    233.98 o 
   1   1  21     3797.48     3540.76    269.18 o 
   3   1  21       15.01      -57.98    157.37 o 
   5   1  21        2.67      -45.55    190.50 o 
 -18   2  21      111.47     -117.04    178.07 o 
 -16   2  21       31.96      -20.99    150.27 o 
 -14   2  21      263.47      164.13    260.90 o 
 -12   2  21      429.12      695.99    152.19 o 
 -10   2  21      997.95     1244.18    157.80 o 
  -8   2  21      260.14      211.43     92.37 o 
  -6   2  21     2576.76     2977.92    140.04 o 
  -4   2  21      338.99      345.57    102.92 o 
  -2   2  21       91.10      103.87     79.53 o 
   0   2  21      305.15      223.68    111.16 o 
   2   2  21      266.62      303.74    118.57 o 
   4   2  21     2598.65     2459.89    244.33 o 
 -17   3  21       39.25       74.23    156.64 o 
 -15   3  21       38.37       30.62    159.09 o 
 -13   3  21      305.51      517.65    160.98 o 
 -11   3  21      439.58      502.15    149.26 o 
  -9   3  21      171.59      186.87    118.57 o 
  -7   3  21     1075.55     1215.59    107.57 o 
  -5   3  21       13.25     -114.97     86.35 o 
  -3   3  21      313.81      405.79     91.96 o 
  -1   3  21       56.18       37.17     88.64 o 
   1   3  21        1.44       65.88    112.71 o 
   3   3  21      286.38      213.45    117.92 o 
 -16   4  21       64.31      -28.66    194.64 o 
 -14   4  21       50.26      208.32    158.61 o 
 -12   4  21        4.17      -70.03    173.93 o 
 -10   4  21     1711.09     2025.03    238.12 o 
  -8   4  21      115.81      111.81    137.26 o 
  -6   4  21     2517.51     2470.10    143.03 o 
  -4   4  21      266.22      267.45     96.10 o 
  -2   4  21       73.25      128.45     98.43 o 
   0   4  21       70.96      136.15    118.57 o 
   2   4  21      153.25      156.46    119.10 o 
 -15   5  21      266.69       66.72    168.16 o 
 -13   5  21      397.23      151.48    192.57 o 
 -11   5  21     1145.77     1057.62    172.01 o 
  -9   5  21       10.54      109.12    144.23 o 
  -7   5  21      323.24      250.89    102.62 o 
  -5   5  21       13.34        2.56     97.95 o 
  -3   5  21      619.68      845.28    107.90 o 
  -1   5  21      363.73      162.08    127.36 o 
   1   5  21      164.53      106.57    121.29 o 
 -12   6  21       17.29      141.12    169.05 o 
 -10   6  21      447.86      556.59    168.63 o 
  -8   6  21      321.33      115.63    149.09 o 
  -6   6  21      152.60       -1.80    102.47 o 
  -4   6  21     1580.28     1710.40    129.37 o 
  -2   6  21       57.58       98.40    121.32 o 
  -7   7  21       85.03      163.40    110.38 o 
 -18   0  22       18.78     -111.81    269.18 o 
 -16   0  22      123.63      260.90    260.90 o 
 -14   0  22       27.17       45.55    236.05 o 
 -12   0  22     2083.12     2364.65    277.46 o 
 -10   0  22      599.42      803.40    194.64 o 
  -8   0  22      283.35      285.75    173.93 o 
  -6   0  22     5669.58     5441.59    356.15 o 
  -4   0  22        4.48       33.13    169.79 o 
  -2   0  22        2.40     -140.80    153.23 o 
   0   0  22       46.39       66.26    165.65 o 
 -17   1  22      318.68      228.38    187.34 o 
 -15   1  22      237.80      440.70    158.05 o 
 -13   1  22     1072.76     1411.20    188.86 o 
 -11   1  22      323.64      325.02    135.95 o 
  -9   1  22       33.83      -54.24    135.95 o 
  -7   1  22        0.54      150.17    121.32 o 
  -5   1  22       92.47        9.24    113.75 o 
  -3   1  22      196.24      287.82    122.99 o 
  -1   1  22       48.31      193.76    117.02 o 
   1   1  22      224.57      227.77    169.79 o 
 -16   2  22       78.23       63.47    151.93 o 
 -14   2  22       33.88      -28.13    146.13 o 
 -12   2  22       26.61      169.31    150.27 o 
 -10   2  22      656.47      981.36    157.40 o 
  -8   2  22       17.61      -28.37    127.36 o 
  -6   2  22      988.87     1103.04    169.79 o 
  -4   2  22      419.89      397.37    130.09 o 
  -2   2  22      134.18      199.50     86.07 o 
   0   2  22      888.54      831.13    169.79 o 
   2   2  22      916.93      980.30    137.63 o 
 -17   3  22      169.57      256.41    172.70 o 
 -15   3  22      116.86      114.07    207.06 o 
 -13   3  22     2967.41     3074.39    412.05 o 
 -11   3  22       24.41       48.61    138.52 o 
  -9   3  22      702.00      876.82    153.21 o 
  -7   3  22        3.59      -61.60     94.45 o 
  -5   3  22     1427.38     1405.81    111.80 o 
  -3   3  22     1555.09     1637.80    120.05 o 
  -1   3  22     1590.25     1760.61    150.62 o 
   1   3  22     1211.21     1127.24    134.61 o 
 -14   4  22      243.44      384.46    169.16 o 
 -12   4  22       10.75      -36.42    155.01 o 
 -10   4  22        2.49      -16.32    171.86 o 
  -8   4  22        2.65       56.43    116.77 o 
  -6   4  22      972.49     1051.02    114.06 o 
  -4   4  22      209.97      273.74    102.35 o 
  -2   4  22      470.74      538.92    131.68 o 
   0   4  22      793.71      959.96    167.72 o 
 -13   5  22      349.75      375.40    162.50 o 
 -11   5  22      303.68      128.54    150.62 o 
  -9   5  22       14.07      169.40    213.27 o 
  -7   5  22      452.89      488.83    113.68 o 
  -5   5  22      615.03      455.90    110.15 o 
  -3   5  22     1236.89     1420.66    151.93 o 
 -10   6  22      933.34      849.86    176.27 o 
  -8   6  22        8.45       -0.27    106.33 o 
  -6   6  22     2205.67     2143.23    149.02 o 
 -15   1  23       50.20      138.75    182.86 o 
 -13   1  23      211.49      443.98    166.22 o 
 -11   1  23      827.47      920.54    162.03 o 
  -9   1  23       81.53       66.14    146.33 o 
  -7   1  23       94.38      100.41    129.10 o 
  -5   1  23      761.11      851.46    143.49 o 
  -3   1  23       87.96       70.30    122.88 o 
  -1   1  23     2630.42     2966.40    178.55 o 
 -16   2  23       48.50      222.58    194.64 o 
 -14   2  23      264.48      389.55    178.55 o 
 -12   2  23      378.88      547.92    171.14 o 
 -10   2  23      118.86      199.50    151.93 o 
  -8   2  23     2681.21     3055.44    190.07 o 
  -6   2  23      174.96      316.85    161.51 o 
  -4   2  23     1206.18     1648.04    275.39 o 
  -2   2  23      109.26      180.40    130.28 o 
   0   2  23       33.14       78.68    182.21 o 
 -15   3  23       78.30      -16.63    173.77 o 
 -13   3  23       78.23       49.23    156.15 o 
 -11   3  23       88.23       75.49    159.41 o 
  -9   3  23      144.39      140.06    139.07 o 
  -7   3  23      382.92      603.45    127.17 o 
  -5   3  23       93.44      203.32    103.98 o 
  -3   3  23       63.40       36.35    103.27 o 
  -1   3  23       98.43      156.20    130.09 o 
 -12   4  23      314.62      297.07    159.41 o 
 -10   4  23       71.77      -29.76    161.51 o 
  -8   4  23     1690.57     1673.16    135.72 o 
  -6   4  23      247.54      288.02    104.83 o 
  -4   4  23      687.32      621.30    118.50 o 
  -9   5  23      405.91      540.03    166.52 o 
  -7   5  23       22.75      131.74    111.58 o 
 -14   0  24       22.47      306.45    260.90 o 
 -12   0  24      129.39       20.71    244.33 o 
 -10   0  24     1015.48     1072.58    256.76 o 
  -8   0  24     1930.88     2058.19    260.90 o 
  -6   0  24      338.50      509.37    207.06 o 
  -4   0  24     1344.90     1341.76    215.34 o 
  -2   0  24       32.63      298.17    173.93 o 
 -13   1  24       42.64     -179.91    171.29 o 
 -11   1  24      296.26      360.87    166.60 o 
  -9   1  24       65.94       63.89    150.79 o 
  -7   1  24       28.25      201.16    147.68 o 
  -5   1  24       22.95     -115.15    136.14 o 
  -3   1  24      151.48      221.80    169.79 o 
 -12   2  24      338.13      285.53    186.36 o 
 -10   2  24      717.53      859.84    170.84 o 
  -8   2  24      778.68      792.31    154.87 o 
  -6   2  24      598.14      562.43    154.46 o 
  -4   2  24      253.14      457.52    140.47 o 
 -11   3  24      874.45     1117.32    233.98 o 
  -9   3  24        0.30      192.76    159.07 o 
  -7   3  24       39.18       13.63    138.28 o 
  -5   3  24       30.56      194.64    140.19 o 
  -9   1  25       70.02      134.29    163.67 o 
                                                 
